# Supplementary material for: Whole exome sequencing identifies FANCM as a susceptibility gene for estrogen-receptor-negative breast cancer in Hispanic/Latina women
Source: Nat Commun. 2025 Aug 21;16:7816. doi: 10.1038/s41467-025-60564-0 (PMC12370925; doi:10.1038/s41467-025-60564-0)
Supplement: Supplementary file 4 — Supplementary Data 1 [file 41467_2025_60564_MOESM4_ESM.xlsx]

## Sheet: Sheet1
AAMDC
AARS
ABCA1
ABCA4
ABCB5
ABCC1
ABCC10
ACOT11
ACOXL
ACSBG2
ACSL1
ACSM5
ACSM6
ACTR1B
ADAM20
ADAM8
ADAMTS5
ADCY10
ADCY4
ADGRG7
ADH7
AGL
AIF1
AKT1
ALCAM
ALDH1B1
ALKBH8
ALOX15
ALPK1
AMZ1
ANKDD1B
ANKRD2
ANKRD23
ANKRD54
ANKS4B
ANP32E
ANXA3
ANXA4
AOC2
AP2S1
APAF1
APBB2
APCDD1
APEX1
APOC3
AR
AREL1
ARHGAP28
ARHGAP35
ARHGEF10L
ARHGEF2
ARI1B
ARID1A
ARID4A
ARID5B
ARL5C
ARPC1B
ASCC1
ASIC3
ASPM
ASTN2
ATAD3C
ATM
ATP1A4
ATP2B2
ATR
ATXN7
B4GALT7
BABAM1
BAG1
BAHD1
BAP1
BARD1
BATF2
BAZ1A
BCHE
BCL9
BIN1
BIN2
BLM
BMP5
BOC
BRCA1
BRCA2
BRIP1
BTN3A2
BUB1B
C12orf10
C12orf80
C16orf45
C17orf77
C17orf82
C2
C2orf47
C3
C4orf46
C5orf60
C7
C9
CA9
CACNA2D1
CAPN15
CAPN5
CARD14
CASP8
CASP8AP2
CATSPERB
CAV3
CBWD1
CBX2
CBX8
CCAR1
CCDC110
CCDC40
CCHCR1
CCL5
CCM2L
CCND1
CCNT1
CCNT2
CCR3
CCT6B
CD101
CD109
CD244
CD44
CD46
CD96
CDC20
CDCA5
CDH1
CDH18
CDH26
CDH3
CDHR2
CDIP1
CDK13
CDK5R2
CDK5RAP2
CDKN1B
CDKN2A
CDNF
CEACAM1
CEACAM21
CECR1
CELSR2
CENPT
CEP152
CEP250
CFAP206
CFAP70
CFAP99
CFH
CGNL1
CHAC1
CHAF1B
CHD6
CHEK2
CHRND
CITED2
CLDN3
CLEC10A
CLEC11A
CLSTN1
CLSTN2
CLSTN3
CMA1
CNKSR1
CNR2
CNTD1
CNTN5
CNTN6
CPT1B
CRACR2B
CREB3L3
CREB3L4
CRIPAK
CRLF3
CSF2RB
CTBP2
CTC1
CTCF
CTNNB1
CTSH
CXCL10
CYFIP2
CYP26B1
CYP2R1
DARS2
DCHS2
DCLK1
DCTN1
DDX25
DDX39B
DDX43
DDX56
DDX58
DEFB115
DEFB128
DEFB132
DEPDC5
DGKZ
DGUOK
DHRS4
DHX37
DIAPH3
DICER1
DKK3
DLD
DLG1
DLGAP1
DNAJA4
DNAJC10
DNAJC5B
DNAJC9
DNTT
DOCK1
DOK4
DPF3
DPPA3
DSG1
DSG2
DSP
DSTYK
DTNA
DUOX2
DUOXA2
DUSP10
DUSP12
DUSP16
E2F3
ECD
ECM1
ECSIT
ECT2
EGFR
EID2
EIF2A
EIF2B3
EIF2S2
EIF4EBP2
EIF4G2
ELAC2
ELMO2
ELP3
EMP1
ENAH
EP300
EPCAM
EQTN
ERAP2
ERBB3
ERCC2
ERCC3
ERCC4
ERCC6
ERCC8
ETV4
ETV5
EVPL
EXO1
EXOC6
EXOSC1
EXOSC10
EYA3
EZH2
FAM120A
FAM160A2
FAM219B
FANCA
FANCC
FANCD2
FANCG
FANCL
FANCM
FARP1
FASTKD2
FAT2
FAT3
FBN1
FBP1
FBXO18
FBXW7
FCGR1A
FCGR2B
FCGR3B
FDFT1
FECH
FERMT2
FES
FGF19
FKBP1B
FLRT2
FLT4
FMO1
FOLR1
FOXA3
FPGS
FPGT-TNNI3K
FREM1
FRRS1L
FRS3
FSHR
FSTL1
FUZ
FZD2
GALNT2
GAPDHS
GART
GATA3
GCNT3
GEMIN2
GEMIN4
GFM2
GFRAL
GHR
GHSR
GJA10
GJB2
GK2
GLI2
GLMP
GLP2R
GLT1D1
GMFG
GNA14
GOT1
GP6
GPR155
GPR55
GPRC6A
GRB7
GRHL3
GRIP1
GSN
GSTA1
GTF2H1
GTF2H3
GYS1
HABP2
HBP1
HDAC1
HEATR1
HIST1H2BO
HIST4H4
HLTF
HNF1A
HNF1B
HNRNPCL3
HOXC11
HPCA
HPGDS
HPS6
HRG
ICAM1
IFIH1
IFIT1
IFIT2
IFNA10
IFNAR2
IFNW1
IGF2BP1
IK
IL10RA
IL18RAP
IL23R
IL2RB
IL33
IL5RA
ILK
IQCA1
IRAK2
IRF3
ITGA2B
ITGA3
ITGB3
JAK2
JAM2
JMJD8
KARS
KHNYN
KIAA0319L
KIAA0368
KIAA1524
KIF26B
KIRREL2
KLF12
KLF3
KLHL17
KLK7
KRTAP25-1
LACTB2
LAMC2
LAMP1
LAMP5
LARP4
LCN2
LCNL1
LCP2
LDLR
LHX1
LIF
LIM2
LIPM
LMO4
LOC100129697
LOC107984974
LONP1
LOXL4
LPL
LRBA
LRP4
LRRCC1
LRRK1
LRRK2
LRTOMT
LSM14A
LTA4H
LY96
MAD1L1
MAGOHB
MANSC4
MAP2K4
MAP3K1
MAP3K11
MAP3K5
MAP3K9
MAP4
MAPK12
MAPK14
MAPK9
2025-03-02
MASP2
MBD2
MBP
MC1R
MCL1
MCM4
MCM6
MCTP1
MDC1
MDM4
ME1
MED1
MED16
MELK
MEOX2
METTL17
METTL21A
MFAP5
MFN1
MISP3
MKI67
MLANA
MLH1
MLH3
MLN
MME
MMP1
MMP21
MOS
MPND
MPZL2
MRE11A
MRPS9
MSH2
MSH4
MSH6
MTFR1L
MTHFD1
MTHFR
MUTYH
MXRA7
N4BP2
NAE1
NAP1L4
NBN
NBPF3
NCF1
NCOA6
NCR3LG1
NDOR1
NEDD9
NEIL1
NEK1
NEK8
NEK9
NELL1
NF1
NHP2
NID2
NLRP1
NLRP11
NLRP12
NLRP2
NLRP7
NOG
NOTCH3
NOTCH4
NOTO
NPR3
NR0B2
NRBP2
NRCAM
NRN1
NRXN1
NSA2
NT5C
NTRK1
NTRK2
NUP188
NUP210
NUP210L
NUP58
NUPR1
NWD1
NXPE2
OBSL1
OGG1
OSBPL1A
OSBPL9
OXSR1
PAFAH1B2
PALB2
PAPOLA
PAPOLG
PAPSS1
PAQR3
PARN
PARP2
PATE3
PBK
PBX4
PCDH20
PCDHA11
PCDHB3
PCDHGA3
PCDHGA4
PCDHGA5
PCDHGA9
PCDHGB2
PCDHGB5
PCDHGC3
PCDHGC5
PCSK4
PDCD6IP
PDE4B
PDIA3
PDIA4
PDIA5
PDLIM1
PDZD8
PELO
PER3
PFDN6
PGLYRP3
PGLYRP4
PGM5
PHC2
PIK3C2G
PIK3CA
PIK3CG
PIK3R1
PIK3R3
PKLR
PKP4
PLAT
PLCG2
PLCH1
PLCL2
PLEKHG5
PLG
PLGRKT
PLPPR3
PMS1
POLG
POLQ
POM121C
PPFIBP1
PPIE
PPIP5K1
PPP1R12A
PPP1R42
PPP2R1A
PPP2R3A
PPP3CA
PRAC2
PRAMEF17
PRDM2
PRDM7
PRELP
PREX1
PREX2
PRKAR2A
PRKCE
PRKRA
PRMT9
PRODH
PRPF19
PSAP
PSMC3IP
PSMD13
PTEN
PTGDR2
PTGER4
PTGES3
PTGIS
PTGS1
PTPN11
PTPRD
PTPRF
PVRL2
PXDN
PXK
PYGO2
QRSL1
R3HCC1L
RAB25
RAB34
RAB42
RABL6
RAD17
RAD18
RAD21
RAD50
RAD51B
RAD51C
RAD51D
RAD52
RARS
RASAL2
RASIP1
RB1
RBBP8
RBBP8NL
RBKS
RBM19
RBM6
RCHY1
RECQL
RECQL5
REST
RHNO1
RHOBTB1
RHOF
RIC1
RIPK4
RLF
RMDN1
RNASE7
RNASEL
RNF135
RNF138
RNF187
RNF34
RNF44
ROBO2
ROBO4
RORA
RP1L1
RRBP1
RREB1
RTEL1
RTTN
S100A13
SALL1
SAMD15
SASH1
SAXO1
SAXO2
SBF2
SCMH1
SCYL3
SDCBP2
SDCCAG3
SDHB
SDK1
SDK2
SECTM1
SELP
SEMA6D
SERGEF
SERINC3
SERINC5
SETD2
SETSIP
SETX
SF3A3
SFPQ
SFRP5
SH2D3C
SHC2
SHCBP1
SIDT2
SIGLEC1
SIVA1
SKA2
SKA3
SLC12A4
SLC16A1
SLC19A1
SLC26A5
SLC27A5
SLC36A1
SLC37A4
SLC44A2
SLC6A2
SLX4
SMARCE1
SMPDL3A
SNAPC1
SNRNP200
SNX8
SORD
SPAST
SPATA18
SPHK1
SPINK5
SPINT1
SPIRE2
SPOP
SPPL2A
SPSB2
SPTBN5
SQRDL
SQSTM1
SRA1
SRGAP1
SSC5D
STAB1
STAG3
STARD5
STARD9
STC2
STK11
STK31
STK36
STMND1
SUCLG2
SUCO
SVIL
SYN3
SYT1
SZT2
TAB2
TACC2
TAF6
TARSL2
TAX1BP3
TBC1D2
TBC1D23
TBX3
TCEA1
TCF7L1
TEK
TF
TFAP4
THAP5
THBS4
THPO
THRA
TIMELESS
TIMM44
TINAG
TLDC2
TLN2
TLR4
TMEM221
TMEM254
TMEM59
TNFAIP6
TNFSF18
TNS1
TOB2
TP53
TRAK1
TRIM31
TRIM32
TRIM6
TRIM63
TRIM71
TRIO
TRIOBP
TRIP13
TRMU
TROAP
TRPV1
TSC2
TSPAN15
TSPO
TTC21B
TTC4
TTC7A
TTLL9
TUB
TUBE1
TUBGCP2
TUT1
TXLNA
TXNDC11
TYK2
TYR
UBA7
UBE2U
UFM1
UGT1A1
UMODL1
URB2
USH1C
USP17L1
USP19
USP25
USP49
USP54
USP6
VANGL2
VARS2
VCL
VLDLR
VRK2
WDHD1
WDR7
WDR93
WEE2
WRAP53
WRN
WTAP
XAB2
XAF1
XPC
XPNPEP1
XRCC1
XRCC2
XRCC3
XYLB
ZBTB40
ZDHHC2
ZFP36L2
ZFR2
ZFYVE1
ZHX1-C8orf76
ZNF195
ZNF257
ZNF266
ZNF335
ZNF358
ZNF385B
ZNF404
ZNF510
ZNF521
ZNF528
ZNF560
ZNF778
ZNF8
ZNF816
ZNF880
ZSCAN22
