# Supplementary material for: Whole exome sequencing identifies FANCM as a susceptibility gene for estrogen-receptor-negative breast cancer in Hispanic/Latina women
Source: Nat Commun. 2025 Aug 21;16:7816. doi: 10.1038/s41467-025-60564-0 (PMC12370925; doi:10.1038/s41467-025-60564-0)
Supplement: Supplementary file 5 — Supplementary Data 2 [file 41467_2025_60564_MOESM5_ESM.xlsx]

## Sheet: replication
IID	stage	center	case_control	age	fhbc	er_status	pr_status	her2_status	tnbc	Fold Coverage
100UP2	replication	UCSF/NCCC	1	45	0	1	1	NA	NA	64.4
102UP2	replication	UCSF/NCCC	1	37	0	0	0	NA	NA	84.7
106UP2	replication	UCSF/NCCC	1	56	0	0	0	NA	NA	57.7679
108UP2	replication	UCSF/NCCC	1	38	0	1	0	NA	NA	97.4
109UP1	replication	UCSF/NCCC	1	77	1	1	0	NA	NA	80.3
110UP1	replication	UCSF/NCCC	1	41	0	1	1	NA	NA	91.7
112UP2	replication	UCSF/NCCC	1	61	0	1	1	NA	NA	41.6
113UP1	replication	UCSF/NCCC	1	52	0	1	1	NA	NA	95
114UP1	replication	UCSF/NCCC	1	46	0	1	1	NA	NA	27.072
116UP1	replication	UCSF/NCCC	1	56	0	1	1	NA	NA	119.8
117UP1	replication	UCSF/NCCC	1	47	0	1	1	NA	NA	84.2
11UP2	replication	UCSF/NCCC	1	51	0	1	1	NA	NA	63
120UP1	replication	UCSF/NCCC	1	70	0	1	1	NA	NA	121.5
121UP1	replication	UCSF/NCCC	1	78	1	0	0	NA	NA	79.1
123UP1	replication	UCSF/NCCC	1	69	0	0	0	NA	NA	37.4206
124UP1	replication	UCSF/NCCC	1	73	0	1	1	NA	NA	79
127UP2	replication	UCSF/NCCC	1	66	0	1	1	NA	NA	58.9
129UP2	replication	UCSF/NCCC	1	65	0	0	0	NA	NA	73.2
130UP1	replication	UCSF/NCCC	1	72	0	1	0	NA	NA	132.5
132UP2	replication	UCSF/NCCC	1	77	1	1	1	NA	NA	84.3
134UP1	replication	UCSF/NCCC	1	67	1	1	1	NA	NA	108.1
135UP2	replication	UCSF/NCCC	1	73	0	1	0	NA	NA	86.6
136UP1	replication	UCSF/NCCC	1	69	0	NA	NA	NA	NA	79
137UP2	replication	UCSF/NCCC	1	71	0	1	1	NA	NA	41.5109
138UP1	replication	UCSF/NCCC	1	78	0	0	0	NA	NA	97.6
142UP1	replication	UCSF/NCCC	1	68	0	1	1	NA	NA	114.5
143UP1	replication	UCSF/NCCC	1	73	1	1	1	NA	NA	40.5419
144UP1	replication	UCSF/NCCC	1	65	1	1	1	NA	NA	103.821
149UP1	replication	UCSF/NCCC	1	71	1	1	0	NA	NA	107.9
14UP2	replication	UCSF/NCCC	1	60	0	1	1	NA	NA	24.9
152UP2	replication	UCSF/NCCC	1	65	0	1	1	NA	NA	54.4234
153UP2	replication	UCSF/NCCC	1	66	1	0	0	NA	NA	88.4
156UP1	replication	UCSF/NCCC	1	66	0	1	1	NA	NA	90.9
157UP1	replication	UCSF/NCCC	1	67	0	1	0	NA	NA	90.2
158UP1	replication	UCSF/NCCC	1	77	0	1	0	NA	NA	132.6
15UP2	replication	UCSF/NCCC	1	54	0	1	0	NA	NA	63.5
160UP2	replication	UCSF/NCCC	1	70	0	0	0	NA	NA	59.7
165UP2	replication	UCSF/NCCC	1	65	0	1	1	NA	NA	63.5465
166UP2	replication	UCSF/NCCC	1	67	0	1	1	NA	NA	24.2231
16UP1	replication	UCSF/NCCC	1	46	0	NA	NA	NA	NA	81.7
170UP1	replication	UCSF/NCCC	1	65	0	1	0	NA	NA	39.4524
175UP1	replication	UCSF/NCCC	1	49	0	1	1	NA	NA	66.3957
177UP2	replication	UCSF/NCCC	1	58	0	1	0	NA	NA	69.6
179UP1	replication	UCSF/NCCC	1	54	0	1	0	NA	NA	96.8
180UP2	replication	UCSF/NCCC	1	40	0	1	1	NA	NA	39.9168
182UP1	replication	UCSF/NCCC	1	61	0	1	1	NA	NA	108
183UP1	replication	UCSF/NCCC	1	40	0	1	1	NA	NA	101.9
184UP1	replication	UCSF/NCCC	1	44	0	1	1	NA	NA	96.6
192UP1	replication	UCSF/NCCC	1	61	0	NA	NA	NA	NA	120.3
194UP1	replication	UCSF/NCCC	1	44	0	0	0	NA	NA	58.6684
20-0085-102	replication	UCSF/blood	1	82	0	1	1	1	0	55.7482
20-0101-101	replication	UCSF/blood	0	52	NA	NA	NA	NA	NA	77.2574
20-01045-101	replication	UCSF/blood	0	36	NA	NA	NA	NA	NA	71.1845
20-01074-101	replication	UCSF/blood	0	56	NA	NA	NA	NA	NA	64.8543
20-01114-101	replication	UCSF/blood	0	39	NA	NA	NA	NA	NA	32.8463
20-01138-102	replication	UCSF/blood	1	50	0	1	1	0	0	70.8983
20-01142-101	replication	UCSF/blood	0	48	NA	NA	NA	NA	NA	58.8805
20-01175-101	replication	UCSF/blood	0	42	NA	NA	NA	NA	NA	75.1785
20-01178-102	replication	UCSF/blood	0	68	0	NA	NA	NA	NA	69.9031
20-01181-101	replication	UCSF/blood	0	50	NA	NA	NA	NA	NA	58.1135
20-01227-101	replication	UCSF/blood	0	57	NA	NA	NA	NA	NA	71.232
20-01295-101	replication	UCSF/blood	0	55	NA	NA	NA	NA	NA	72.0938
20-01404-101	replication	UCSF/blood	0	42	NA	NA	NA	NA	NA	67.8203
20-01415-101	replication	UCSF/blood	0	44	NA	NA	NA	NA	NA	71.1638
20-01419-101	replication	UCSF/blood	0	76	NA	NA	NA	NA	NA	59.3428
20-01421-101	replication	UCSF/blood	0	51	NA	NA	NA	NA	NA	75.09
20-01445-101	replication	UCSF/blood	0	59	NA	NA	NA	NA	NA	51.3677
20-01463-101	replication	UCSF/blood	0	51	NA	NA	NA	NA	NA	74.4133
20-01474-102	replication	UCSF/blood	0	64	0	NA	NA	NA	NA	72.085
20-01604-101	replication	UCSF/blood	0	58	NA	NA	NA	NA	NA	66.4272
20-01616-101	replication	UCSF/blood	0	40	1	NA	NA	NA	NA	70.4881
20-01662-101	replication	UCSF/blood	0	53	NA	NA	NA	NA	NA	59.4867
20-01664-101	replication	UCSF/blood	0	57	NA	NA	NA	NA	NA	65.9488
20-01710-101	replication	UCSF/blood	0	51	NA	NA	NA	NA	NA	60.3683
20-01711-101	replication	UCSF/blood	0	63	NA	NA	NA	NA	NA	56.2767
20-01724-101	replication	UCSF/blood	0	40	NA	NA	NA	NA	NA	63.8943
20-01743-101	replication	UCSF/blood	0	41	NA	NA	NA	NA	NA	75.9673
20-01793-101	replication	UCSF/blood	0	42	NA	NA	NA	NA	NA	78.3193
20-01835-101	replication	UCSF/blood	0	76	NA	NA	NA	NA	NA	111.426
20-01836-101	replication	UCSF/blood	0	41	NA	NA	NA	NA	NA	81.7849
20-01858-101	replication	UCSF/blood	0	36	NA	NA	NA	NA	NA	73.2523
20-01904-101	replication	UCSF/blood	0	45	NA	NA	NA	NA	NA	61.5948
20-0195-101	replication	UCSF/blood	0	43	1	NA	NA	NA	NA	69.5364
20-01959-102	replication	UCSF/blood	1	48	0	1	1	0	0	79.1789
20-02019-101	replication	UCSF/blood	0	NA	NA	NA	NA	NA	NA	49.6826
20-02040-101	replication	UCSF/blood	0	59	NA	NA	NA	NA	NA	32.1606
20-02218-101	replication	UCSF/blood	0	35	NA	NA	NA	NA	NA	90.7165
20-02242-101	replication	UCSF/blood	0	45	NA	NA	NA	NA	NA	90.0971
20-02265-101	replication	UCSF/blood	0	52	NA	NA	NA	NA	NA	85.6078
20-02288-101	replication	UCSF/blood	0	44	NA	NA	NA	NA	NA	92.3645
20-02312-101	replication	UCSF/blood	0	45	NA	NA	NA	NA	NA	84.2795
20-02338-101	replication	UCSF/blood	0	47	NA	NA	NA	NA	NA	78.6984
20-02363-101	replication	UCSF/blood	0	46	1	NA	NA	NA	NA	75.906
20-02370-101	replication	UCSF/blood	0	53	NA	NA	NA	NA	NA	77.0281
20-02406-101	replication	UCSF/blood	0	43	NA	NA	NA	NA	NA	84.8569
20-02428-101	replication	UCSF/blood	0	71	NA	NA	NA	NA	NA	84.9568
20-02430-101	replication	UCSF/blood	0	44	NA	NA	NA	NA	NA	77.1607
20-02436-101	replication	UCSF/blood	0	39	NA	NA	NA	NA	NA	72.6111
20-02438-101	replication	UCSF/blood	0	45	NA	NA	NA	NA	NA	88.0887
20-02470-101	replication	UCSF/blood	0	53	NA	NA	NA	NA	NA	68.7964
20-02508-101	replication	UCSF/blood	0	45	NA	NA	NA	NA	NA	79.6519
20-02549-101	replication	UCSF/blood	0	41	NA	NA	NA	NA	NA	81.1915
20-02584-101	replication	UCSF/blood	0	58	NA	NA	NA	NA	NA	87.9535
20-02623-101	replication	UCSF/blood	0	67	NA	NA	NA	NA	NA	76.7941
20-02631-101	replication	UCSF/blood	0	58	NA	NA	NA	NA	NA	64.7012
20-02671-101	replication	UCSF/blood	0	48	NA	NA	NA	NA	NA	81.5384
20-02675-101	replication	UCSF/blood	0	38	NA	NA	NA	NA	NA	62.0186
20-02789-101	replication	UCSF/blood	0	55	NA	NA	NA	NA	NA	67.2531
20-02796-101	replication	UCSF/blood	0	44	NA	NA	NA	NA	NA	59.1
20-0283-101	replication	UCSF/blood	0	40	NA	NA	NA	NA	NA	60.2584
20-02842-101	replication	UCSF/blood	0	53	NA	NA	NA	NA	NA	72.1
20-02908-101	replication	UCSF/blood	0	48	NA	NA	NA	NA	NA	60.1
20-02916-101	replication	UCSF/blood	0	72	NA	NA	NA	NA	NA	54.4
20-0292-101	replication	UCSF/blood	0	50	NA	NA	NA	NA	NA	71.2362
20-02935-101	replication	UCSF/blood	0	44	1	NA	NA	NA	NA	77.3
20-02936-101	replication	UCSF/blood	0	37	NA	NA	NA	NA	NA	54.1
20-02965-101	replication	UCSF/blood	0	46	NA	NA	NA	NA	NA	60
20-03012-101	replication	UCSF/blood	0	56	NA	NA	NA	NA	NA	61
20-03013-101	replication	UCSF/blood	0	50	NA	NA	NA	NA	NA	63.8
20-03061-101	replication	UCSF/blood	0	49	NA	NA	NA	NA	NA	50
20-03065-101	replication	UCSF/blood	0	50	NA	NA	NA	NA	NA	56.7
20-03071-101	replication	UCSF/blood	0	77	1	NA	NA	NA	NA	56.7
20-03192-101	replication	UCSF/blood	0	37	NA	NA	NA	NA	NA	41
20-03193-101	replication	UCSF/blood	0	48	NA	NA	NA	NA	NA	72.7
20-03209-101	replication	UCSF/blood	0	45	NA	NA	NA	NA	NA	63.2
20-03226-101	replication	UCSF/blood	0	57	NA	NA	NA	NA	NA	61.4
20-03236-101	replication	UCSF/blood	0	40	NA	NA	NA	NA	NA	79
20-03303-101	replication	UCSF/blood	0	57	NA	NA	NA	NA	NA	69.1
20-03308-101	replication	UCSF/blood	0	39	NA	NA	NA	NA	NA	71.9
20-03382-101	replication	UCSF/blood	0	62	NA	NA	NA	NA	NA	74.8
20-03383-101	replication	UCSF/blood	0	42	NA	NA	NA	NA	NA	63.4
20-03428-101	replication	UCSF/blood	0	NA	NA	NA	NA	NA	NA	79.8
20-03438-101	replication	UCSF/blood	0	48	1	NA	NA	NA	NA	73.4
20-03466-101	replication	UCSF/blood	0	34	NA	NA	NA	NA	NA	69
20-03486-101	replication	UCSF/blood	0	52	NA	NA	NA	NA	NA	79.3
20-03517-101	replication	UCSF/blood	0	52	NA	NA	NA	NA	NA	79.1
20-0353-101	replication	UCSF/blood	0	46	NA	NA	NA	NA	NA	75.9913
20-03569-101	replication	UCSF/blood	0	46	NA	NA	NA	NA	NA	71.5
20-03588-101	replication	UCSF/blood	0	56	NA	NA	NA	NA	NA	74.2
20-03616-101	replication	UCSF/blood	0	56	1	NA	NA	NA	NA	95.9
20-0364-101	replication	UCSF/blood	0	65	NA	NA	NA	NA	NA	60.7573
20-03656-101	replication	UCSF/blood	0	43	NA	NA	NA	NA	NA	72.7
20-03690-101	replication	UCSF/blood	0	48	NA	NA	NA	NA	NA	124.9
20-03741-101	replication	UCSF/blood	0	37	NA	NA	NA	NA	NA	81.8
20-03781-101	replication	UCSF/blood	0	64	NA	NA	NA	NA	NA	60.1
20-03788-101	replication	UCSF/blood	0	45	NA	NA	NA	NA	NA	31.9
20-03802-101	replication	UCSF/blood	0	36	NA	NA	NA	NA	NA	78.8
20-03809-101	replication	UCSF/blood	0	50	NA	NA	NA	NA	NA	94.9
20-03857-101	replication	UCSF/blood	0	49	NA	NA	NA	NA	NA	71.3
20-03858-101	replication	UCSF/blood	0	53	1	NA	NA	NA	NA	85.5
20-03874-101	replication	UCSF/blood	0	38	NA	NA	NA	NA	NA	69.4
20-03888-101	replication	UCSF/blood	0	42	NA	NA	NA	NA	NA	97.7
20-03912-101	replication	UCSF/blood	0	51	NA	NA	NA	NA	NA	44.4
20-03921-102	replication	UCSF/blood	0	72	0	NA	NA	NA	NA	62.4246
20-03958-101	replication	UCSF/blood	0	35	NA	NA	NA	NA	NA	67.3
20-03974-101	replication	UCSF/blood	0	53	NA	NA	NA	NA	NA	96.7
20-03991-101	replication	UCSF/blood	0	43	NA	NA	NA	NA	NA	88.5
20-04046-101	replication	UCSF/blood	0	47	NA	NA	NA	NA	NA	85.6
20-04062-101	replication	UCSF/blood	0	62	NA	NA	NA	NA	NA	86.2
20-04067-101	replication	UCSF/blood	0	56	1	NA	NA	NA	NA	93.5
20-04069-101	replication	UCSF/blood	0	44	NA	NA	NA	NA	NA	74.1
20-04093-101	replication	UCSF/blood	0	39	1	NA	NA	NA	NA	86.7
20-04094-101	replication	UCSF/blood	0	45	NA	NA	NA	NA	NA	71.4
20-04098-101	replication	UCSF/blood	0	63	1	NA	NA	NA	NA	95.9
20-04160-101	replication	UCSF/blood	0	47	NA	NA	NA	NA	NA	93.4
20-04163-101	replication	UCSF/blood	0	35	NA	NA	NA	NA	NA	82.7
20-0417-101	replication	UCSF/blood	0	46	NA	NA	NA	NA	NA	54.6409
20-04205-101	replication	UCSF/blood	0	45	NA	NA	NA	NA	NA	68.6
20-0422-101	replication	UCSF/blood	0	47	NA	NA	NA	NA	NA	49.9206
20-04276-101	replication	UCSF/blood	0	51	NA	NA	NA	NA	NA	82
20-04320-102	replication	UCSF/blood	0	51	0	NA	NA	NA	NA	76.6825
20-04382-101	replication	UCSF/blood	0	57	NA	NA	NA	NA	NA	68.8
20-04398-101	replication	UCSF/blood	0	50	NA	NA	NA	NA	NA	74.4
20-04412-102	replication	UCSF/blood	1	44	1	0	0	0	1	89.6927
20-04418-101	replication	UCSF/blood	0	46	1	NA	NA	NA	NA	82.3
20-04511-101	replication	UCSF/blood	0	43	NA	NA	NA	NA	NA	104.2
20-04585-101	replication	UCSF/blood	0	43	NA	NA	NA	NA	NA	59.8
20-04681-102	replication	UCSF/blood	1	54	0	NA	NA	0	NA	97.4212
20-04711-101	replication	UCSF/blood	0	29	NA	NA	NA	NA	NA	71.1
20-04736-101	replication	UCSF/blood	0	44	NA	NA	NA	NA	NA	58.2
20-04772-102	replication	UCSF/blood	1	46	0	NA	NA	1	NA	97.7115
20-04788-101	replication	UCSF/blood	0	38	NA	NA	NA	NA	NA	68.3
20-04804-101	replication	UCSF/blood	0	58	NA	NA	NA	NA	NA	30.9
20-04807-101	replication	UCSF/blood	0	60	1	NA	NA	NA	NA	106.9
20-04813-101	replication	UCSF/blood	0	51	NA	NA	NA	NA	NA	88.7
20-04853-101	replication	UCSF/blood	0	44	1	NA	NA	NA	NA	59.7
20-0486-101	replication	UCSF/blood	0	59	NA	NA	NA	NA	NA	56.1792
20-04875-101	replication	UCSF/blood	0	76	NA	NA	NA	NA	NA	87
20-04887-101	replication	UCSF/blood	0	41	NA	NA	NA	NA	NA	94.6
20-04913-101	replication	UCSF/blood	0	54	NA	NA	NA	NA	NA	97.1
20-04915-101	replication	UCSF/blood	0	37	NA	NA	NA	NA	NA	101.5
20-0494-101	replication	UCSF/blood	0	40	NA	NA	NA	NA	NA	29.5962
20-04963-101	replication	UCSF/blood	0	50	NA	NA	NA	NA	NA	56.6
20-04973-101	replication	UCSF/blood	0	61	NA	NA	NA	NA	NA	50.6
20-04975-101	replication	UCSF/blood	0	48	NA	NA	NA	NA	NA	67.1
20-05000-101	replication	UCSF/blood	0	42	NA	NA	NA	NA	NA	71.7
20-05025-101	replication	UCSF/blood	0	50	1	NA	NA	NA	NA	51.1
20-05046-101	replication	UCSF/blood	0	NA	NA	NA	NA	NA	NA	98
20-05049-101	replication	UCSF/blood	0	49	NA	NA	NA	NA	NA	76.8
20-05059-101	replication	UCSF/blood	0	NA	NA	NA	NA	NA	NA	101.2
20-0510-101	replication	UCSF/blood	0	41	NA	NA	NA	NA	NA	61.2121
20-05145-101	replication	UCSF/blood	0	44	NA	NA	NA	NA	NA	49.8
20-05172-101	replication	UCSF/blood	0	44	NA	NA	NA	NA	NA	83.7
20-05176-101	replication	UCSF/blood	0	54	NA	NA	NA	NA	NA	59
20-05242-101	replication	UCSF/blood	0	42	1	NA	NA	NA	NA	51
20-05243-101	replication	UCSF/blood	0	45	1	NA	NA	NA	NA	81.2
20-05310-101	replication	UCSF/blood	0	50	NA	NA	NA	NA	NA	71.5
20-05350-101	replication	UCSF/blood	0	57	1	NA	NA	NA	NA	83.9
20-05353-101	replication	UCSF/blood	0	49	NA	NA	NA	NA	NA	88.6989
20-05369-101	replication	UCSF/blood	0	59	NA	NA	NA	NA	NA	118.688
20-05382-101	replication	UCSF/blood	0	47	NA	NA	NA	NA	NA	67.9927
20-05392-101	replication	UCSF/blood	0	33	NA	NA	NA	NA	NA	52.9285
20-05417-101	replication	UCSF/blood	0	51	NA	NA	NA	NA	NA	70.8334
20-05418-101	replication	UCSF/blood	0	50	NA	NA	NA	NA	NA	128.371
20-05439-101	replication	UCSF/blood	0	48	NA	NA	NA	NA	NA	74.4692
20-0548-101	replication	UCSF/blood	0	54	NA	NA	NA	NA	NA	53.6259
20-05487-101	replication	UCSF/blood	0	49	NA	NA	NA	NA	NA	43.3248
20-05493-101	replication	UCSF/blood	0	41	NA	NA	NA	NA	NA	42.4742
20-05505-101	replication	UCSF/blood	0	51	NA	NA	NA	NA	NA	75.0483
20-05519-101	replication	UCSF/blood	0	46	1	NA	NA	NA	NA	46.0644
20-05523-101	replication	UCSF/blood	0	41	NA	NA	NA	NA	NA	41.088
20-05527-101	replication	UCSF/blood	0	52	NA	NA	NA	NA	NA	26.4807
20-05533-101	replication	UCSF/blood	0	42	1	NA	NA	NA	NA	46.7169
20-0557-101	replication	UCSF/blood	0	54	NA	NA	NA	NA	NA	51.693
20-05586-101	replication	UCSF/blood	0	42	NA	NA	NA	NA	NA	44.1198
20-05615-101	replication	UCSF/blood	0	46	NA	NA	NA	NA	NA	27.1412
20-05620-102	replication	UCSF/blood	0	66	0	NA	NA	NA	NA	40.6734
20-05624-101	replication	UCSF/blood	0	45	NA	NA	NA	NA	NA	50.6861
20-05685-101	replication	UCSF/blood	0	30	1	NA	NA	NA	NA	71.5551
20-05697-101	replication	UCSF/blood	0	43	NA	NA	NA	NA	NA	66.4112
20-05703-101	replication	UCSF/blood	0	47	NA	NA	NA	NA	NA	67.9824
20-0582-101	replication	UCSF/blood	0	41	NA	NA	NA	NA	NA	69.8788
20-05822-101	replication	UCSF/blood	0	59	NA	NA	NA	NA	NA	47.6324
20-05863-101	replication	UCSF/blood	0	52	NA	NA	NA	NA	NA	65.9426
20-05873-101	replication	UCSF/blood	0	48	NA	NA	NA	NA	NA	64.0206
20-0588-101	replication	UCSF/blood	0	27	1	NA	NA	NA	NA	61.3207
20-05903-101	replication	UCSF/blood	0	46	NA	NA	NA	NA	NA	77.9874
20-05925-101	replication	UCSF/blood	0	69	NA	NA	NA	NA	NA	37.1578
20-05934-101	replication	UCSF/blood	0	51	NA	NA	NA	NA	NA	54.8
20-05968-102	replication	UCSF/blood	1	64	0	0	0	0	1	68.9084
20-06062-101	replication	UCSF/blood	0	55	NA	NA	NA	NA	NA	37.0546
20-06092-101	replication	UCSF/blood	0	48	NA	NA	NA	NA	NA	106.118
20-06118-101	replication	UCSF/blood	0	41	NA	NA	NA	NA	NA	68.5744
20-06122-101	replication	UCSF/blood	0	45	NA	NA	NA	NA	NA	105.649
20-06155-101	replication	UCSF/blood	0	47	NA	NA	NA	NA	NA	42.1476
20-06258-101	replication	UCSF/blood	0	49	NA	NA	NA	NA	NA	62.7369
20-06323-101	replication	UCSF/blood	0	32	NA	NA	NA	NA	NA	51.5206
20-06348-101	replication	UCSF/blood	0	57	NA	NA	NA	NA	NA	76.5916
20-06377-101	replication	UCSF/blood	0	49	1	NA	NA	NA	NA	58.21
20-06383-101	replication	UCSF/blood	0	50	NA	NA	NA	NA	NA	70.6963
20-06404-101	replication	UCSF/blood	0	39	NA	NA	NA	NA	NA	53.7847
20-06405-101	replication	UCSF/blood	0	60	1	NA	NA	NA	NA	111.392
20-06555-101	replication	UCSF/blood	0	57	NA	NA	NA	NA	NA	63.4295
20-0658-101	replication	UCSF/blood	0	41	NA	NA	NA	NA	NA	65.6327
20-06586-101	replication	UCSF/blood	0	51	1	NA	NA	NA	NA	119.401
20-06596-101	replication	UCSF/blood	0	52	NA	NA	NA	NA	NA	50.4819
20-06615-101	replication	UCSF/blood	0	40	NA	NA	NA	NA	NA	37.067
20-06695-101	replication	UCSF/blood	0	44	NA	NA	NA	NA	NA	58.7556
20-06708-101	replication	UCSF/blood	0	38	1	NA	NA	NA	NA	63.0578
20-06725-101	replication	UCSF/blood	0	59	NA	NA	NA	NA	NA	66.4442
20-06739-101	replication	UCSF/blood	0	45	NA	NA	NA	NA	NA	84.6497
20-06750-101	replication	UCSF/blood	0	52	NA	NA	NA	NA	NA	42.5695
20-06774-101	replication	UCSF/blood	0	64	NA	NA	NA	NA	NA	68.7575
20-0680-101	replication	UCSF/blood	0	44	NA	NA	NA	NA	NA	66.1201
20-06816-101	replication	UCSF/blood	0	43	NA	NA	NA	NA	NA	101.965
20-06820-101	replication	UCSF/blood	0	70	1	NA	NA	NA	NA	73.557
20-06836-101	replication	UCSF/blood	0	36	NA	NA	NA	NA	NA	78.2278
20-06840-101	replication	UCSF/blood	0	50	NA	NA	NA	NA	NA	85.0075
20-06899-102	replication	UCSF/blood	1	69	0	1	1	0	0	103.815
20-0690-101	replication	UCSF/blood	0	54	1	NA	NA	NA	NA	68.5038
20-06908-101	replication	UCSF/blood	0	40	NA	NA	NA	NA	NA	67.4842
20-06926-101	replication	UCSF/blood	0	58	NA	NA	NA	NA	NA	43.6448
20-0695-101	replication	UCSF/blood	0	38	NA	NA	NA	NA	NA	65.1775
20-0696-101	replication	UCSF/blood	0	47	NA	NA	NA	NA	NA	62.982
20-06964-101	replication	UCSF/blood	0	52	NA	NA	NA	NA	NA	41.5582
20-06971-101	replication	UCSF/blood	0	58	NA	NA	NA	NA	NA	48.5394
20-07027-101	replication	UCSF/blood	0	34	NA	NA	NA	NA	NA	36.6447
20-07073-101	replication	UCSF/blood	0	57	NA	NA	NA	NA	NA	73.5922
20-07105-101	replication	UCSF/blood	0	36	1	NA	NA	NA	NA	56.1093
20-07132-101	replication	UCSF/blood	0	48	NA	NA	NA	NA	NA	92.0928
20-07163-101	replication	UCSF/blood	0	44	NA	NA	NA	NA	NA	76.3972
20-07177-101	replication	UCSF/blood	0	42	NA	NA	NA	NA	NA	37.9669
20-0721-101	replication	UCSF/blood	0	NA	NA	NA	NA	NA	NA	65.9411
20-07220-101	replication	UCSF/blood	0	30	1	NA	NA	NA	NA	42.1093
20-07279-101	replication	UCSF/blood	0	45	NA	NA	NA	NA	NA	67.3964
20-07280-101	replication	UCSF/blood	0	48	NA	NA	NA	NA	NA	57.4714
20-07307-101	replication	UCSF/blood	0	49	NA	NA	NA	NA	NA	49.4728
20-07397-101	replication	UCSF/blood	0	NA	NA	NA	NA	NA	NA	65.1176
20-07571-101	replication	UCSF/blood	0	43	NA	NA	NA	NA	NA	58.7854
20-07588-101	replication	UCSF/blood	0	51	NA	NA	NA	NA	NA	62.6114
20-0759-101	replication	UCSF/blood	0	52	NA	NA	NA	NA	NA	60.5061
20-07593-101	replication	UCSF/blood	0	39	NA	NA	NA	NA	NA	44.9548
20-07612-101	replication	UCSF/blood	0	44	NA	NA	NA	NA	NA	70.4666
20-07620-101	replication	UCSF/blood	0	76	NA	NA	NA	NA	NA	62.3237
20-07621-101	replication	UCSF/blood	0	37	NA	NA	NA	NA	NA	81.9604
20-07625-101	replication	UCSF/blood	0	47	NA	NA	NA	NA	NA	32.558
20-07703-101	replication	UCSF/blood	0	45	NA	NA	NA	NA	NA	60.3173
20-0772-101	replication	UCSF/blood	0	62	NA	NA	NA	NA	NA	79.0943
20-07767-101	replication	UCSF/blood	0	44	NA	NA	NA	NA	NA	39.3254
20-07807-101	replication	UCSF/blood	0	46	NA	NA	NA	NA	NA	59.1253
20-07826-101	replication	UCSF/blood	0	43	1	NA	NA	NA	NA	59.3024
20-07869-101	replication	UCSF/blood	0	55	NA	NA	NA	NA	NA	69.3183
20-07883-101	replication	UCSF/blood	0	58	NA	NA	NA	NA	NA	87.0336
20-07908-101	replication	UCSF/blood	0	47	NA	NA	NA	NA	NA	36.4942
20-07909-101	replication	UCSF/blood	0	44	NA	NA	NA	NA	NA	61.6575
20-07949-101	replication	UCSF/blood	0	66	NA	NA	NA	NA	NA	52.071
20-07950-101	replication	UCSF/blood	0	61	NA	NA	NA	NA	NA	52.1522
20-07986-101	replication	UCSF/blood	0	54	1	NA	NA	NA	NA	63.8165
20-07995-101	replication	UCSF/blood	0	44	NA	NA	NA	NA	NA	128.99
20-08022-101	replication	UCSF/blood	0	48	NA	NA	NA	NA	NA	79.9323
20-08028-101	replication	UCSF/blood	0	38	NA	NA	NA	NA	NA	59.8216
20-08051-101	replication	UCSF/blood	0	54	NA	NA	NA	NA	NA	87.2514
20-08076-101	replication	UCSF/blood	0	54	NA	NA	NA	NA	NA	96.444
20-08079-101	replication	UCSF/blood	0	36	NA	NA	NA	NA	NA	111.494
20-08096-101	replication	UCSF/blood	0	41	NA	NA	NA	NA	NA	92.2605
20-08104-101	replication	UCSF/blood	0	43	NA	NA	NA	NA	NA	115.454
20-08114-101	replication	UCSF/blood	0	47	NA	NA	NA	NA	NA	75.3059
20-08135-101	replication	UCSF/blood	0	42	NA	NA	NA	NA	NA	90.5433
20-08164-101	replication	UCSF/blood	0	46	NA	NA	NA	NA	NA	67.385
20-0817-101	replication	UCSF/blood	0	52	NA	NA	NA	NA	NA	54.979
20-08195-101	replication	UCSF/blood	0	59	NA	NA	NA	NA	NA	62.125
20-08199-101	replication	UCSF/blood	0	44	1	NA	NA	NA	NA	49.9651
20-08250-101	replication	UCSF/blood	0	46	NA	NA	NA	NA	NA	63.1491
20-08255-101	replication	UCSF/blood	0	67	NA	NA	NA	NA	NA	76.0133
20-08261-101	replication	UCSF/blood	0	40	1	NA	NA	NA	NA	56.0402
20-08363-102	replication	UCSF/blood	0	57	0	NA	NA	NA	NA	66.523
20-08374-101	replication	UCSF/blood	0	46	NA	NA	NA	NA	NA	50.0785
20-08382-101	replication	UCSF/blood	0	42	NA	NA	NA	NA	NA	71.8681
20-08414-101	replication	UCSF/blood	0	45	NA	NA	NA	NA	NA	57.6587
20-08417-101	replication	UCSF/blood	0	40	NA	NA	NA	NA	NA	99.5398
20-08421-101	replication	UCSF/blood	0	51	NA	NA	NA	NA	NA	85.2241
20-08446-101	replication	UCSF/blood	0	56	NA	NA	NA	NA	NA	106.847
20-08480-101	replication	UCSF/blood	0	52	NA	NA	NA	NA	NA	70.2781
20-08489-101	replication	UCSF/blood	0	46	NA	NA	NA	NA	NA	73.7162
20-0850-101	replication	UCSF/blood	0	84	NA	NA	NA	NA	NA	82.73
20-08501-101	replication	UCSF/blood	0	47	NA	NA	NA	NA	NA	64.203
20-08529-101	replication	UCSF/blood	0	40	NA	NA	NA	NA	NA	56.4641
20-08546-101	replication	UCSF/blood	0	42	NA	NA	NA	NA	NA	85.8141
20-08570-101	replication	UCSF/blood	0	51	NA	NA	NA	NA	NA	71.103
20-08607-101	replication	UCSF/blood	0	41	NA	NA	NA	NA	NA	76.591
20-08650-101	replication	UCSF/blood	0	47	NA	NA	NA	NA	NA	61.8554
20-08703-101	replication	UCSF/blood	0	44	NA	NA	NA	NA	NA	108.885
20-0871-101	replication	UCSF/blood	0	51	NA	NA	NA	NA	NA	67.4099
20-08754-101	replication	UCSF/blood	0	41	NA	NA	NA	NA	NA	43.8419
20-08804-101	replication	UCSF/blood	0	51	NA	NA	NA	NA	NA	48.7757
20-08810-101	replication	UCSF/blood	0	44	NA	NA	NA	NA	NA	70.5574
20-08828-101	replication	UCSF/blood	0	39	NA	NA	NA	NA	NA	86.1865
20-0884-101	replication	UCSF/blood	0	45	NA	NA	NA	NA	NA	73.6026
20-08908-101	replication	UCSF/blood	0	47	NA	NA	NA	NA	NA	82.7799
20-08914-101	replication	UCSF/blood	0	53	NA	NA	NA	NA	NA	77.7748
20-0892-101	replication	UCSF/blood	0	44	1	NA	NA	NA	NA	74.9584
20-08922-101	replication	UCSF/blood	0	85	NA	NA	NA	NA	NA	64.3391
20-08929-101	replication	UCSF/blood	0	58	NA	NA	NA	NA	NA	57.6239
20-08937-101	replication	UCSF/blood	0	40	NA	NA	NA	NA	NA	85.8486
20-08988-101	replication	UCSF/blood	0	37	NA	NA	NA	NA	NA	96.1649
20-08995-101	replication	UCSF/blood	0	43	NA	NA	NA	NA	NA	68.406
20-09003-101	replication	UCSF/blood	0	44	NA	NA	NA	NA	NA	69.3414
20-09025-101	replication	UCSF/blood	0	43	NA	NA	NA	NA	NA	83.4953
20-09057-101	replication	UCSF/blood	0	61	NA	NA	NA	NA	NA	107.728
20-09065-101	replication	UCSF/blood	0	39	NA	NA	NA	NA	NA	61.3939
20-09142-101	replication	UCSF/blood	0	40	NA	NA	NA	NA	NA	38.1477
20-09207-101	replication	UCSF/blood	0	51	NA	NA	NA	NA	NA	47.9204
20-09230-101	replication	UCSF/blood	0	27	NA	NA	NA	NA	NA	57.2224
20-0924-101	replication	UCSF/blood	0	44	NA	NA	NA	NA	NA	72.9022
20-09271-101	replication	UCSF/blood	0	NA	NA	NA	NA	NA	NA	80.0739
20-09282-101	replication	UCSF/blood	0	41	NA	NA	NA	NA	NA	60.8153
20-09309-101	replication	UCSF/blood	0	43	NA	NA	NA	NA	NA	79.1849
20-09313-101	replication	UCSF/blood	0	49	NA	NA	NA	NA	NA	61.8003
20-0932-101	replication	UCSF/blood	0	49	NA	NA	NA	NA	NA	67.9103
20-0935-101	replication	UCSF/blood	0	54	NA	NA	NA	NA	NA	28.9191
20-09380-101	replication	UCSF/blood	0	41	NA	NA	NA	NA	NA	71.9397
20-09387-101	replication	UCSF/blood	0	44	NA	NA	NA	NA	NA	55.3704
20-09407-101	replication	UCSF/blood	0	57	NA	NA	NA	NA	NA	50.4522
20-0945-101	replication	UCSF/blood	0	54	1	NA	NA	NA	NA	71.769
20-0947-101	replication	UCSF/blood	0	66	NA	NA	NA	NA	NA	62.0192
20-09515-101	replication	UCSF/blood	0	35	NA	NA	NA	NA	NA	75.9523
20-09648-101	replication	UCSF/blood	0	59	NA	NA	NA	NA	NA	45.6478
20-09678-101	replication	UCSF/blood	0	44	NA	NA	NA	NA	NA	47.3928
20-09681-101	replication	UCSF/blood	0	43	NA	NA	NA	NA	NA	61.276
20-09690-101	replication	UCSF/blood	0	41	NA	NA	NA	NA	NA	80.4504
20-09759-101	replication	UCSF/blood	0	43	NA	NA	NA	NA	NA	48.4354
20-09772-101	replication	UCSF/blood	0	NA	NA	NA	NA	NA	NA	74.2935
20-09808-101	replication	UCSF/blood	0	75	NA	NA	NA	NA	NA	74.7036
20-09815-101	replication	UCSF/blood	0	45	NA	NA	NA	NA	NA	53.8965
20-09863-101	replication	UCSF/blood	0	55	NA	NA	NA	NA	NA	45.0098
20-09865-101	replication	UCSF/blood	0	40	NA	NA	NA	NA	NA	92.7048
20-0987-101	replication	UCSF/blood	0	55	NA	NA	NA	NA	NA	51.2466
20-09907-101	replication	UCSF/blood	0	54	NA	NA	NA	NA	NA	56.7639
20-09926-101	replication	UCSF/blood	0	54	NA	NA	NA	NA	NA	59.0908
20-09949-101	replication	UCSF/blood	0	46	NA	NA	NA	NA	NA	39.7092
20-10048-101	replication	UCSF/blood	0	57	NA	NA	NA	NA	NA	65.7447
20-10087-101	replication	UCSF/blood	0	43	NA	NA	NA	NA	NA	47.5195
20-10090-101	replication	UCSF/blood	0	57	NA	NA	NA	NA	NA	46.6447
20-10128-101	replication	UCSF/blood	0	50	NA	NA	NA	NA	NA	49.1958
20-10163-101	replication	UCSF/blood	0	42	NA	NA	NA	NA	NA	59.1387
20-10207-101	replication	UCSF/blood	0	54	NA	NA	NA	NA	NA	86.1785
20-10303-101	replication	UCSF/blood	0	NA	NA	NA	NA	NA	NA	83.0672
20-10309-101	replication	UCSF/blood	0	42	NA	NA	NA	NA	NA	37.7615
20-10312-101	replication	UCSF/blood	0	61	NA	NA	NA	NA	NA	69.2218
20-10353-101	replication	UCSF/blood	0	67	1	NA	NA	NA	NA	57.669
20-10368-101	replication	UCSF/blood	0	44	NA	NA	NA	NA	NA	55.7171
20-10384-101	replication	UCSF/blood	0	55	NA	NA	NA	NA	NA	40.593
20-10409-101	replication	UCSF/blood	0	48	NA	NA	NA	NA	NA	53.6531
20-10412-101	replication	UCSF/blood	0	63	1	NA	NA	NA	NA	55.2037
20-10424-101	replication	UCSF/blood	0	60	1	NA	NA	NA	NA	68.3061
20-10429-101	replication	UCSF/blood	0	54	NA	NA	NA	NA	NA	69.8498
20-10440-101	replication	UCSF/blood	0	42	NA	NA	NA	NA	NA	62.7882
20-10468-101	replication	UCSF/blood	0	62	NA	NA	NA	NA	NA	55.3209
20-10483-101	replication	UCSF/blood	0	54	NA	NA	NA	NA	NA	59.8333
20-10510-101	replication	UCSF/blood	0	36	NA	NA	NA	NA	NA	71.438
20-10530-101	replication	UCSF/blood	0	47	NA	NA	NA	NA	NA	81.8266
20-10574-101	replication	UCSF/blood	0	65	NA	NA	NA	NA	NA	33.3885
20-10580-101	replication	UCSF/blood	0	51	NA	NA	NA	NA	NA	69.9125
20-10603-101	replication	UCSF/blood	0	48	NA	NA	NA	NA	NA	52.6225
20-10622-101	replication	UCSF/blood	0	47	NA	NA	NA	NA	NA	83.5736
20-10689-101	replication	UCSF/blood	0	42	NA	NA	NA	NA	NA	84.6696
20-10693-101	replication	UCSF/blood	0	59	NA	NA	NA	NA	NA	121.241
20-10699-101	replication	UCSF/blood	0	64	1	NA	NA	NA	NA	58.0847
20-10713-101	replication	UCSF/blood	0	68	NA	NA	NA	NA	NA	82.2574
20-10723-101	replication	UCSF/blood	0	48	NA	NA	NA	NA	NA	60.5973
20-10745-101	replication	UCSF/blood	0	60	NA	NA	NA	NA	NA	55.6221
20-10775-101	replication	UCSF/blood	0	46	1	NA	NA	NA	NA	50.724
20-10795-101	replication	UCSF/blood	0	49	NA	NA	NA	NA	NA	27.5362
20-10804-101	replication	UCSF/blood	0	64	NA	NA	NA	NA	NA	26.9738
20-10823-102	replication	UCSF/blood	0	42	0	NA	NA	NA	NA	48.2181
20-10828-101	replication	UCSF/blood	0	50	NA	NA	NA	NA	NA	54.6126
20-10831-101	replication	UCSF/blood	0	55	NA	NA	NA	NA	NA	36.5594
20-10838-101	replication	UCSF/blood	0	62	NA	NA	NA	NA	NA	51.2399
20-10870-101	replication	UCSF/blood	0	42	NA	NA	NA	NA	NA	55.2565
20-10876-101	replication	UCSF/blood	0	80	1	NA	NA	NA	NA	66.6432
20-10947-101	replication	UCSF/blood	0	45	NA	NA	NA	NA	NA	64.9172
20-10956-101	replication	UCSF/blood	0	71	NA	NA	NA	NA	NA	48.7911
20-11016-101	replication	UCSF/blood	0	66	1	NA	NA	NA	NA	43.5514
20-11033-101	replication	UCSF/blood	0	41	NA	NA	NA	NA	NA	75.4765
20-11048-101	replication	UCSF/blood	0	46	NA	NA	NA	NA	NA	22.7701
20-11106-101	replication	UCSF/blood	0	56	NA	NA	NA	NA	NA	28.9397
20-11127-102	replication	UCSF/blood	0	39	0	NA	NA	NA	NA	61.8605
20-11185-101	replication	UCSF/blood	0	51	NA	NA	NA	NA	NA	29.2455
20-11232-102	replication	UCSF/blood	1	81	0	1	1	0	0	41.1554
20-11236-101	replication	UCSF/blood	0	44	NA	NA	NA	NA	NA	94.6165
20-11239-101	replication	UCSF/blood	0	57	NA	NA	NA	NA	NA	33.6655
20-11286-101	replication	UCSF/blood	0	53	NA	NA	NA	NA	NA	44.1293
20-11325-101	replication	UCSF/blood	0	51	NA	NA	NA	NA	NA	30.8056
20-11402-101	replication	UCSF/blood	0	57	NA	NA	NA	NA	NA	105.132
20-11447-101	replication	UCSF/blood	0	37	NA	NA	NA	NA	NA	81.9562
20-11534-101	replication	UCSF/blood	0	63	NA	NA	NA	NA	NA	107.965
20-11539-101	replication	UCSF/blood	0	46	NA	NA	NA	NA	NA	70.4077
20-11563-101	replication	UCSF/blood	0	47	NA	NA	NA	NA	NA	101.812
20-11583-101	replication	UCSF/blood	0	40	NA	NA	NA	NA	NA	60.2113
20-11584-101	replication	UCSF/blood	0	35	NA	NA	NA	NA	NA	58.4477
20-11609-101	replication	UCSF/blood	0	45	NA	NA	NA	NA	NA	50.6401
20-11653-101	replication	UCSF/blood	0	48	NA	NA	NA	NA	NA	66.5627
20-11672-101	replication	UCSF/blood	0	44	NA	NA	NA	NA	NA	80.4392
20-11717-101	replication	UCSF/blood	0	54	NA	NA	NA	NA	NA	70.0243
20-11757-101	replication	UCSF/blood	0	37	NA	NA	NA	NA	NA	70.3219
20-11814-101	replication	UCSF/blood	0	50	NA	NA	NA	NA	NA	71.6394
20-11821-101	replication	UCSF/blood	0	39	NA	NA	NA	NA	NA	62.1061
20-11852-101	replication	UCSF/blood	0	45	NA	NA	NA	NA	NA	58.1909
20-11879-101	replication	UCSF/blood	0	56	NA	NA	NA	NA	NA	108.401
20-11886-101	replication	UCSF/blood	0	41	NA	NA	NA	NA	NA	67.8509
20-11909-101	replication	UCSF/blood	0	49	NA	NA	NA	NA	NA	77.9401
20-11941-101	replication	UCSF/blood	0	54	NA	NA	NA	NA	NA	85.2839
20-11970-101	replication	UCSF/blood	0	36	NA	NA	NA	NA	NA	104.317
20-12022-101	replication	UCSF/blood	0	55	NA	NA	NA	NA	NA	65.7465
20-12047-101	replication	UCSF/blood	0	45	NA	NA	NA	NA	NA	43.8141
20-12103-101	replication	UCSF/blood	0	43	NA	NA	NA	NA	NA	62.3654
20-12149-101	replication	UCSF/blood	0	37	NA	NA	NA	NA	NA	51.1192
20-12183-101	replication	UCSF/blood	0	88	1	NA	NA	NA	NA	55.848
20-12195-101	replication	UCSF/blood	0	49	NA	NA	NA	NA	NA	92.5222
20-12208-101	replication	UCSF/blood	0	56	NA	NA	NA	NA	NA	49.5558
20-12260-101	replication	UCSF/blood	0	56	NA	NA	NA	NA	NA	23.4104
20-12265-101	replication	UCSF/blood	0	48	1	NA	NA	NA	NA	83.3285
20-12273-101	replication	UCSF/blood	0	54	NA	NA	NA	NA	NA	72.4224
20-12300-101	replication	UCSF/blood	0	49	NA	NA	NA	NA	NA	75.2817
20-12367-101	replication	UCSF/blood	0	44	NA	NA	NA	NA	NA	104.206
20-12383-101	replication	UCSF/blood	0	53	NA	NA	NA	NA	NA	65.1356
20-12407-101	replication	UCSF/blood	0	36	NA	NA	NA	NA	NA	53.1309
20-12438-101	replication	UCSF/blood	0	47	NA	NA	NA	NA	NA	52.485
20-12456-101	replication	UCSF/blood	0	40	NA	NA	NA	NA	NA	73.3755
20-12469-101	replication	UCSF/blood	0	78	NA	NA	NA	NA	NA	57.1416
20-12529-101	replication	UCSF/blood	0	38	1	NA	NA	NA	NA	77.2943
20-12543-101	replication	UCSF/blood	0	NA	NA	NA	NA	NA	NA	51.5752
20-12572-101	replication	UCSF/blood	0	35	NA	NA	NA	NA	NA	114.257
20-12587-101	replication	UCSF/blood	0	47	1	NA	NA	NA	NA	88.6628
20-12626-101	replication	UCSF/blood	0	48	1	NA	NA	NA	NA	40.4962
20-12662-101	replication	UCSF/blood	0	42	NA	NA	NA	NA	NA	55.1713
20-12704-101	replication	UCSF/blood	0	53	NA	NA	NA	NA	NA	49.1357
20-12722-101	replication	UCSF/blood	0	55	1	NA	NA	NA	NA	56.2743
20-12749-101	replication	UCSF/blood	0	42	NA	NA	NA	NA	NA	27.2941
20-12780-101	replication	UCSF/blood	0	38	NA	NA	NA	NA	NA	28.9029
20-12781-101	replication	UCSF/blood	0	55	1	NA	NA	NA	NA	64.5255
20-12825-101	replication	UCSF/blood	0	60	NA	NA	NA	NA	NA	68.7425
20-12835-101	replication	UCSF/blood	0	39	NA	NA	NA	NA	NA	51.8934
20-12836-101	replication	UCSF/blood	0	57	NA	NA	NA	NA	NA	57.5301
20-12849-101	replication	UCSF/blood	0	46	NA	NA	NA	NA	NA	48.5997
20-12864-101	replication	UCSF/blood	0	54	NA	NA	NA	NA	NA	47.3629
20-12941-101	replication	UCSF/blood	0	61	NA	NA	NA	NA	NA	57.9677
20-13094-101	replication	UCSF/blood	0	44	NA	NA	NA	NA	NA	59.0172
20-13107-101	replication	UCSF/blood	0	51	NA	NA	NA	NA	NA	80.1564
20-13121-101	replication	UCSF/blood	0	39	1	NA	NA	NA	NA	22.7097
20-13145-102	replication	UCSF/blood	0	71	0	NA	NA	NA	NA	59.9429
20-13150-101	replication	UCSF/blood	0	37	NA	NA	NA	NA	NA	50.9978
20-13193-102	replication	UCSF/blood	1	60	0	1	1	0	0	97.8986
20-13219-101	replication	UCSF/blood	0	59	NA	NA	NA	NA	NA	100.126
20-13327-101	replication	UCSF/blood	0	46	1	NA	NA	NA	NA	74.2463
20-13341-101	replication	UCSF/blood	0	42	NA	NA	NA	NA	NA	107.677
20-13342-101	replication	UCSF/blood	0	40	NA	NA	NA	NA	NA	65.3707
20-13362-101	replication	UCSF/blood	0	47	NA	NA	NA	NA	NA	41.2389
20-13404-101	replication	UCSF/blood	0	43	NA	NA	NA	NA	NA	91.4811
20-13429-101	replication	UCSF/blood	0	71	NA	NA	NA	NA	NA	38.2657
20-13439-101	replication	UCSF/blood	0	46	1	NA	NA	NA	NA	40.2405
20-13460-101	replication	UCSF/blood	0	47	NA	NA	NA	NA	NA	69.3387
20-13466-101	replication	UCSF/blood	0	45	NA	NA	NA	NA	NA	55.6925
20-13472-101	replication	UCSF/blood	0	46	1	NA	NA	NA	NA	37.942
20-13484-101	replication	UCSF/blood	0	58	NA	NA	NA	NA	NA	62.9375
20-13544-101	replication	UCSF/blood	0	53	NA	NA	NA	NA	NA	94.4584
20-13547-101	replication	UCSF/blood	0	NA	NA	NA	NA	NA	NA	72.0982
20-13548-101	replication	UCSF/blood	0	52	NA	NA	NA	NA	NA	87.4816
20-13563-101	replication	UCSF/blood	0	40	NA	NA	NA	NA	NA	74.064
20-13718-101	replication	UCSF/blood	0	61	NA	NA	NA	NA	NA	71.7787
20-13780-101	replication	UCSF/blood	0	42	NA	NA	NA	NA	NA	67.2457
20-13808-101	replication	UCSF/blood	0	58	NA	NA	NA	NA	NA	65.0895
20-13859-101	replication	UCSF/blood	0	76	NA	NA	NA	NA	NA	79.219
20-13882-102	replication	UCSF/blood	1	58	1	NA	NA	NA	NA	91.3723
20-13883-101	replication	UCSF/blood	0	41	NA	NA	NA	NA	NA	48.5416
20-13893-101	replication	UCSF/blood	0	50	NA	NA	NA	NA	NA	67.6779
20-14025-101	replication	UCSF/blood	0	42	NA	NA	NA	NA	NA	56.8605
20-14042-101	replication	UCSF/blood	0	56	NA	NA	NA	NA	NA	79.8705
20-14078-101	replication	UCSF/blood	0	67	NA	NA	NA	NA	NA	99.3754
20-14090-101	replication	UCSF/blood	0	56	NA	NA	NA	NA	NA	89.4218
20-14101-101	replication	UCSF/blood	0	40	NA	NA	NA	NA	NA	117.196
20-14155-101	replication	UCSF/blood	0	41	NA	NA	NA	NA	NA	54.745
20-14186-101	replication	UCSF/blood	0	38	NA	NA	NA	NA	NA	105.287
20-14194-101	replication	UCSF/blood	0	69	NA	NA	NA	NA	NA	87.6494
20-14201-101	replication	UCSF/blood	0	36	NA	NA	NA	NA	NA	106.336
20-14227-101	replication	UCSF/blood	0	66	NA	NA	NA	NA	NA	62.0827
20-14236-101	replication	UCSF/blood	0	56	NA	NA	NA	NA	NA	111.879
20-14352-101	replication	UCSF/blood	0	63	NA	NA	NA	NA	NA	58.2359
20-14372-101	replication	UCSF/blood	0	65	NA	NA	NA	NA	NA	55.0698
20-14380-102	replication	UCSF/blood	0	49	0	NA	NA	NA	NA	51.0365
20-14388-101	replication	UCSF/blood	0	84	NA	NA	NA	NA	NA	77.5743
20-14499-101	replication	UCSF/blood	0	36	NA	NA	NA	NA	NA	89.6765
20-14614-101	replication	UCSF/blood	0	53	NA	NA	NA	NA	NA	81.7788
20-14625-101	replication	UCSF/blood	0	43	NA	NA	NA	NA	NA	62.7583
20-14637-101	replication	UCSF/blood	0	77	NA	NA	NA	NA	NA	61.9431
20-14663-101	replication	UCSF/blood	0	43	NA	NA	NA	NA	NA	65.5165
20-14678-101	replication	UCSF/blood	0	48	NA	NA	NA	NA	NA	93.8052
20-14700-101	replication	UCSF/blood	0	52	NA	NA	NA	NA	NA	70.3497
20-14730-101	replication	UCSF/blood	0	62	1	NA	NA	NA	NA	78.5161
20-14741-101	replication	UCSF/blood	0	37	1	NA	NA	NA	NA	90.8642
20-14790-101	replication	UCSF/blood	0	39	NA	NA	NA	NA	NA	98.0307
20-14856-101	replication	UCSF/blood	0	56	NA	NA	NA	NA	NA	58.8537
20-14883-102	replication	UCSF/blood	0	55	1	NA	NA	NA	NA	39.2204
20-14896-101	replication	UCSF/blood	0	44	NA	NA	NA	NA	NA	51.414
20-14931-101	replication	UCSF/blood	0	45	NA	NA	NA	NA	NA	74.96
20-14938-101	replication	UCSF/blood	0	48	NA	NA	NA	NA	NA	59.7339
20-14940-101	replication	UCSF/blood	0	45	NA	NA	NA	NA	NA	99.9908
20-14961-101	replication	UCSF/blood	0	42	NA	NA	NA	NA	NA	63.1953
20-14994-101	replication	UCSF/blood	0	40	NA	NA	NA	NA	NA	63.6304
20-14998-101	replication	UCSF/blood	0	37	NA	NA	NA	NA	NA	69.5881
20-15033-101	replication	UCSF/blood	0	50	NA	NA	NA	NA	NA	51.1788
20-15062-101	replication	UCSF/blood	0	42	NA	NA	NA	NA	NA	69.879
20-15099-101	replication	UCSF/blood	0	41	NA	NA	NA	NA	NA	90.7813
20-15107-101	replication	UCSF/blood	0	50	NA	NA	NA	NA	NA	85.5509
20-15148-101	replication	UCSF/blood	0	54	NA	NA	NA	NA	NA	73.641
20-15171-101	replication	UCSF/blood	0	52	NA	NA	NA	NA	NA	72.4059
20-15333-101	replication	UCSF/blood	0	47	NA	NA	NA	NA	NA	86.5545
20-15367-101	replication	UCSF/blood	0	45	NA	NA	NA	NA	NA	92.7832
20-15411-101	replication	UCSF/blood	0	42	NA	NA	NA	NA	NA	84.6277
20-15472-101	replication	UCSF/blood	0	38	1	NA	NA	NA	NA	55.666
20-15481-101	replication	UCSF/blood	0	58	NA	NA	NA	NA	NA	102.857
20-15506-101	replication	UCSF/blood	0	46	NA	NA	NA	NA	NA	92.5306
20-15507-101	replication	UCSF/blood	0	46	NA	NA	NA	NA	NA	131.654
20-15539-101	replication	UCSF/blood	0	68	NA	NA	NA	NA	NA	59.5896
20-15540-101	replication	UCSF/blood	0	54	NA	NA	NA	NA	NA	99.7995
20-15588-101	replication	UCSF/blood	0	44	NA	NA	NA	NA	NA	76.978
20-15590-101	replication	UCSF/blood	0	54	NA	NA	NA	NA	NA	93.2799
20-15603-101	replication	UCSF/blood	0	59	NA	NA	NA	NA	NA	46.9467
20-15633-101	replication	UCSF/blood	0	70	1	NA	NA	NA	NA	54.0257
20-15637-101	replication	UCSF/blood	0	67	NA	NA	NA	NA	NA	80.6749
20-15672-101	replication	UCSF/blood	0	51	NA	NA	NA	NA	NA	82.9185
20-15675-101	replication	UCSF/blood	0	50	NA	NA	NA	NA	NA	75.4614
20-15696-101	replication	UCSF/blood	0	63	NA	NA	NA	NA	NA	80.603
20-15709-101	replication	UCSF/blood	0	48	NA	NA	NA	NA	NA	104.716
20-15715-101	replication	UCSF/blood	0	38	NA	NA	NA	NA	NA	76.7445
20-15769-101	replication	UCSF/blood	0	54	1	NA	NA	NA	NA	81.1334
20-15787-101	replication	UCSF/blood	0	44	NA	NA	NA	NA	NA	69.1706
20-15797-101	replication	UCSF/blood	0	50	NA	NA	NA	NA	NA	62.5378
20-15831-101	replication	UCSF/blood	0	40	NA	NA	NA	NA	NA	64.5339
20-15864-101	replication	UCSF/blood	0	52	NA	NA	NA	NA	NA	81.5266
20-15883-101	replication	UCSF/blood	0	44	NA	NA	NA	NA	NA	75.7898
20-15884-101	replication	UCSF/blood	0	64	1	NA	NA	NA	NA	85.121
20-15924-101	replication	UCSF/blood	0	39	NA	NA	NA	NA	NA	74.0806
20-15981-101	replication	UCSF/blood	0	39	NA	NA	NA	NA	NA	38.4827
20-15992-101	replication	UCSF/blood	0	38	NA	NA	NA	NA	NA	108.847
20-16026-101	replication	UCSF/blood	0	57	NA	NA	NA	NA	NA	70.4681
20-16027-101	replication	UCSF/blood	0	41	NA	NA	NA	NA	NA	63.1921
20-16028-101	replication	UCSF/blood	0	56	1	NA	NA	NA	NA	78.5101
20-16037-101	replication	UCSF/blood	0	47	1	NA	NA	NA	NA	77.9266
20-16053-101	replication	UCSF/blood	0	42	NA	NA	NA	NA	NA	53.0567
20-16056-101	replication	UCSF/blood	0	43	NA	NA	NA	NA	NA	55.2732
20-16117-101	replication	UCSF/blood	0	42	NA	NA	NA	NA	NA	71.0259
20-16184-101	replication	UCSF/blood	0	44	NA	NA	NA	NA	NA	76.6529
20-16199-101	replication	UCSF/blood	0	49	NA	NA	NA	NA	NA	71.3277
20-16213-101	replication	UCSF/blood	0	43	NA	NA	NA	NA	NA	34.6968
20-16221-101	replication	UCSF/blood	0	40	NA	NA	NA	NA	NA	53.6103
20-16225-101	replication	UCSF/blood	0	53	NA	NA	NA	NA	NA	53.0139
20-16236-101	replication	UCSF/blood	0	37	NA	NA	NA	NA	NA	74.8801
20-16287-101	replication	UCSF/blood	0	47	NA	NA	NA	NA	NA	60.7465
20-16308-101	replication	UCSF/blood	0	52	NA	NA	NA	NA	NA	49.2815
20-16341-101	replication	UCSF/blood	0	35	NA	NA	NA	NA	NA	83.0383
20-16364-101	replication	UCSF/blood	0	43	NA	NA	NA	NA	NA	58.7211
20-16378-101	replication	UCSF/blood	0	46	NA	NA	NA	NA	NA	63.5151
20-16392-101	replication	UCSF/blood	0	47	NA	NA	NA	NA	NA	96.1853
20-16432-101	replication	UCSF/blood	0	42	NA	NA	NA	NA	NA	72.6196
20-16451-101	replication	UCSF/blood	0	64	NA	NA	NA	NA	NA	70.1947
20-16453-101	replication	UCSF/blood	0	52	NA	NA	NA	NA	NA	83.8706
20-16571-101	replication	UCSF/blood	0	47	NA	NA	NA	NA	NA	89.1101
20-16621-101	replication	UCSF/blood	0	43	NA	NA	NA	NA	NA	66.1016
20-16624-101	replication	UCSF/blood	0	69	NA	NA	NA	NA	NA	73.2337
20-16646-101	replication	UCSF/blood	0	56	NA	NA	NA	NA	NA	26.5016
20-16696-101	replication	UCSF/blood	0	48	1	NA	NA	NA	NA	82.7029
20-16700-101	replication	UCSF/blood	0	43	NA	NA	NA	NA	NA	120.633
20-16743-101	replication	UCSF/blood	0	43	1	NA	NA	NA	NA	101.742
20-16752-101	replication	UCSF/blood	0	51	NA	NA	NA	NA	NA	48.3837
20-16840-101	replication	UCSF/blood	0	35	NA	NA	NA	NA	NA	79.2995
20-16851-101	replication	UCSF/blood	0	49	NA	NA	NA	NA	NA	80.1678
20-16988-101	replication	UCSF/blood	0	36	NA	NA	NA	NA	NA	75.6443
20-17066-101	replication	UCSF/blood	0	45	NA	NA	NA	NA	NA	59.9554
20-17153-101	replication	UCSF/blood	0	35	1	NA	NA	NA	NA	84.2468
20-17242-101	replication	UCSF/blood	0	59	NA	NA	NA	NA	NA	85.9584
20-17244-101	replication	UCSF/blood	0	51	NA	NA	NA	NA	NA	107.814
20-17261-101	replication	UCSF/blood	0	66	NA	NA	NA	NA	NA	55.4835
20-17272-101	replication	UCSF/blood	0	58	NA	NA	NA	NA	NA	60.425
20-17280-101	replication	UCSF/blood	0	52	NA	NA	NA	NA	NA	68.5227
20-17285-101	replication	UCSF/blood	0	42	1	NA	NA	NA	NA	51.3717
20-17299-101	replication	UCSF/blood	0	47	NA	NA	NA	NA	NA	62.8782
20-17326-101	replication	UCSF/blood	0	51	1	NA	NA	NA	NA	73.5412
20-17327-101	replication	UCSF/blood	0	55	NA	NA	NA	NA	NA	73.8974
20-17349-101	replication	UCSF/blood	0	47	NA	NA	NA	NA	NA	43.5408
20-17417-101	replication	UCSF/blood	0	40	NA	NA	NA	NA	NA	70.0161
20-17432-101	replication	UCSF/blood	0	42	NA	NA	NA	NA	NA	76.526
20-17440-101	replication	UCSF/blood	0	40	NA	NA	NA	NA	NA	71.2857
20-17500-101	replication	UCSF/blood	0	58	NA	NA	NA	NA	NA	68.4737
20-17532-101	replication	UCSF/blood	0	38	NA	NA	NA	NA	NA	90.7455
20-17555-101	replication	UCSF/blood	0	55	NA	NA	NA	NA	NA	60.2488
20-17656-101	replication	UCSF/blood	0	40	NA	NA	NA	NA	NA	61.3463
20-17664-101	replication	UCSF/blood	0	52	1	NA	NA	NA	NA	77.5223
20-17693-101	replication	UCSF/blood	0	25	1	NA	NA	NA	NA	49.8742
20-17743-101	replication	UCSF/blood	0	43	NA	NA	NA	NA	NA	56.5277
20-17757-101	replication	UCSF/blood	0	47	NA	NA	NA	NA	NA	47.9971
20-17785-101	replication	UCSF/blood	0	51	NA	NA	NA	NA	NA	30.9999
20-17799-101	replication	UCSF/blood	0	44	NA	NA	NA	NA	NA	59.1947
20-17878-101	replication	UCSF/blood	0	45	NA	NA	NA	NA	NA	78.9255
20-17886-101	replication	UCSF/blood	0	43	NA	NA	NA	NA	NA	58.3508
20-17894-101	replication	UCSF/blood	0	64	1	NA	NA	NA	NA	72.2116
20-17903-101	replication	UCSF/blood	0	NA	NA	NA	NA	NA	NA	55.802
20-17912-101	replication	UCSF/blood	0	NA	NA	NA	NA	NA	NA	72.6048
20-17924-101	replication	UCSF/blood	0	37	NA	NA	NA	NA	NA	68.4595
20-17954-101	replication	UCSF/blood	0	71	NA	NA	NA	NA	NA	72.3075
20-17978-101	replication	UCSF/blood	0	53	NA	NA	NA	NA	NA	74.8401
20-18012-101	replication	UCSF/blood	0	48	NA	NA	NA	NA	NA	48.8457
20-18066-101	replication	UCSF/blood	0	31	NA	NA	NA	NA	NA	54.0726
20-18070-102	replication	UCSF/blood	0	59	0	NA	NA	NA	NA	63.5384
20-18132-101	replication	UCSF/blood	0	38	1	NA	NA	NA	NA	100.173
20-18153-101	replication	UCSF/blood	0	42	NA	NA	NA	NA	NA	86.3825
20-18181-101	replication	UCSF/blood	0	40	NA	NA	NA	NA	NA	117.554
20-18184-101	replication	UCSF/blood	0	44	NA	NA	NA	NA	NA	66.1175
20-18209-101	replication	UCSF/blood	0	35	1	NA	NA	NA	NA	68.6318
20-18269-101	replication	UCSF/blood	0	35	NA	NA	NA	NA	NA	50.2318
20-18288-101	replication	UCSF/blood	0	51	NA	NA	NA	NA	NA	83.982
20-18311-101	replication	UCSF/blood	0	38	1	NA	NA	NA	NA	69.0158
20-18313-101	replication	UCSF/blood	0	58	1	NA	NA	NA	NA	86.9377
20-18326-101	replication	UCSF/blood	0	64	1	NA	NA	NA	NA	78.6561
20-18327-101	replication	UCSF/blood	0	44	NA	NA	NA	NA	NA	108.687
20-18357-101	replication	UCSF/blood	0	39	NA	NA	NA	NA	NA	33.8706
20-18383-101	replication	UCSF/blood	0	40	NA	NA	NA	NA	NA	50.532
20-18576-101	replication	UCSF/blood	0	40	NA	NA	NA	NA	NA	81.526
20-18640-101	replication	UCSF/blood	0	40	1	NA	NA	NA	NA	80.9864
20-18643-101	replication	UCSF/blood	0	32	1	NA	NA	NA	NA	79.327
20-18696-101	replication	UCSF/blood	0	61	NA	NA	NA	NA	NA	68.433
20-18700-101	replication	UCSF/blood	0	57	1	NA	NA	NA	NA	61.884
20-18703-101	replication	UCSF/blood	0	71	1	NA	NA	NA	NA	54.8127
20-18706-101	replication	UCSF/blood	0	41	NA	NA	NA	NA	NA	63.4701
20-18714-101	replication	UCSF/blood	0	42	NA	NA	NA	NA	NA	77.2506
20-18715-101	replication	UCSF/blood	0	35	NA	NA	NA	NA	NA	73.3398
20-18746-101	replication	UCSF/blood	0	42	NA	NA	NA	NA	NA	70.2551
20-18757-101	replication	UCSF/blood	0	41	NA	NA	NA	NA	NA	71.9135
20-18790-101	replication	UCSF/blood	0	70	1	NA	NA	NA	NA	80.7514
20-18799-101	replication	UCSF/blood	0	60	NA	NA	NA	NA	NA	75.9807
20-18805-101	replication	UCSF/blood	0	45	NA	NA	NA	NA	NA	37.6956
20-18815-101	replication	UCSF/blood	0	55	NA	NA	NA	NA	NA	40.6074
20-18816-101	replication	UCSF/blood	0	57	NA	NA	NA	NA	NA	54.8625
20-18819-101	replication	UCSF/blood	0	54	NA	NA	NA	NA	NA	69.4951
20-18845-101	replication	UCSF/blood	0	48	NA	NA	NA	NA	NA	70.7661
20-18850-101	replication	UCSF/blood	0	35	NA	NA	NA	NA	NA	83.1864
20-18854-101	replication	UCSF/blood	0	50	NA	NA	NA	NA	NA	58.5615
20-18858-101	replication	UCSF/blood	0	42	NA	NA	NA	NA	NA	72.5737
20-18894-101	replication	UCSF/blood	0	61	NA	NA	NA	NA	NA	73.7761
20-18915-101	replication	UCSF/blood	0	59	NA	NA	NA	NA	NA	57.1031
20-18936-101	replication	UCSF/blood	0	38	NA	NA	NA	NA	NA	33.0173
20-18961-101	replication	UCSF/blood	0	52	NA	NA	NA	NA	NA	84.4408
20-19039-101	replication	UCSF/blood	0	51	NA	NA	NA	NA	NA	68.4475
20-19041-101	replication	UCSF/blood	0	64	NA	NA	NA	NA	NA	98.0396
20-19087-101	replication	UCSF/blood	0	51	NA	NA	NA	NA	NA	89.8159
20-19129-101	replication	UCSF/blood	0	NA	NA	NA	NA	NA	NA	70.6181
20-19135-101	replication	UCSF/blood	0	47	NA	NA	NA	NA	NA	57.0306
20-19148-101	replication	UCSF/blood	0	61	NA	NA	NA	NA	NA	54.7038
20-19207-101	replication	UCSF/blood	0	45	NA	NA	NA	NA	NA	62.1044
20-19210-101	replication	UCSF/blood	0	46	NA	NA	NA	NA	NA	78.4767
20-19292-101	replication	UCSF/blood	0	55	1	NA	NA	NA	NA	82.3793
20-19408-101	replication	UCSF/blood	0	41	NA	NA	NA	NA	NA	67.4713
20-19417-101	replication	UCSF/blood	0	NA	NA	NA	NA	NA	NA	64.6207
20-19454-101	replication	UCSF/blood	0	56	NA	NA	NA	NA	NA	68.5727
20-19485-101	replication	UCSF/blood	0	53	NA	NA	NA	NA	NA	50.4559
20-19486-101	replication	UCSF/blood	0	54	NA	NA	NA	NA	NA	63.9609
20-19487-101	replication	UCSF/blood	0	54	NA	NA	NA	NA	NA	68.5853
20-19500-101	replication	UCSF/blood	0	50	NA	NA	NA	NA	NA	67.9517
20-19529-101	replication	UCSF/blood	0	44	NA	NA	NA	NA	NA	39.2035
20-19557-101	replication	UCSF/blood	0	63	1	NA	NA	NA	NA	55.0548
20-19563-101	replication	UCSF/blood	0	66	NA	NA	NA	NA	NA	48.6714
20-19639-101	replication	UCSF/blood	0	39	NA	NA	NA	NA	NA	40.2304
20-19670-101	replication	UCSF/blood	0	54	NA	NA	NA	NA	NA	44.2254
20-19677-101	replication	UCSF/blood	0	48	NA	NA	NA	NA	NA	60.0141
20-19682-101	replication	UCSF/blood	0	73	NA	NA	NA	NA	NA	60.9629
20-19689-101	replication	UCSF/blood	0	71	NA	NA	NA	NA	NA	58.5072
20-19705-101	replication	UCSF/blood	0	62	NA	NA	NA	NA	NA	57.9406
20-19721-101	replication	UCSF/blood	0	52	1	NA	NA	NA	NA	80.231
20-19740-101	replication	UCSF/blood	0	52	1	NA	NA	NA	NA	134.024
20-19743-101	replication	UCSF/blood	0	41	NA	NA	NA	NA	NA	94.3606
20-19783-101	replication	UCSF/blood	0	43	NA	NA	NA	NA	NA	77.3012
20-19803-101	replication	UCSF/blood	0	49	NA	NA	NA	NA	NA	99.3228
20-19804-101	replication	UCSF/blood	0	66	1	NA	NA	NA	NA	70.9218
20-19826-101	replication	UCSF/blood	0	56	NA	NA	NA	NA	NA	99.1536
20-19830-101	replication	UCSF/blood	0	40	NA	NA	NA	NA	NA	69.7439
20-19845-101	replication	UCSF/blood	0	55	1	NA	NA	NA	NA	43.7472
20-19860-101	replication	UCSF/blood	0	48	NA	NA	NA	NA	NA	46.4921
20-19864-101	replication	UCSF/blood	0	43	NA	NA	NA	NA	NA	68.9289
20-19919-101	replication	UCSF/blood	0	41	NA	NA	NA	NA	NA	65.6291
20-19929-101	replication	UCSF/blood	0	44	NA	NA	NA	NA	NA	35.9554
20-19932-101	replication	UCSF/blood	0	41	NA	NA	NA	NA	NA	58.8699
20-19948-102	replication	UCSF/blood	0	52	0	NA	NA	NA	NA	102.85
20-19970-101	replication	UCSF/blood	0	44	1	NA	NA	NA	NA	74.282
20-19988-101	replication	UCSF/blood	0	41	NA	NA	NA	NA	NA	63.5774
20-19996-101	replication	UCSF/blood	0	44	NA	NA	NA	NA	NA	54.8706
20-20052-101	replication	UCSF/blood	0	49	NA	NA	NA	NA	NA	78.8869
20-20084-102	replication	UCSF/blood	1	72	0	1	1	1	0	77.1449
20-20098-101	replication	UCSF/blood	0	51	NA	NA	NA	NA	NA	67.0905
20-20104-101	replication	UCSF/blood	0	51	1	NA	NA	NA	NA	70.6367
20-20109-101	replication	UCSF/blood	0	45	NA	NA	NA	NA	NA	95.8442
20-20123-101	replication	UCSF/blood	0	54	NA	NA	NA	NA	NA	51.0374
20-20148-101	replication	UCSF/blood	0	63	NA	NA	NA	NA	NA	58.8495
20-20176-101	replication	UCSF/blood	0	42	NA	NA	NA	NA	NA	50.9892
20-20187-101	replication	UCSF/blood	0	35	NA	NA	NA	NA	NA	73.6745
20-20199-101	replication	UCSF/blood	0	51	1	NA	NA	NA	NA	61.0671
20-20213-101	replication	UCSF/blood	0	54	NA	NA	NA	NA	NA	101.062
20-20219-101	replication	UCSF/blood	0	NA	NA	NA	NA	NA	NA	85.163
20-20223-101	replication	UCSF/blood	0	40	NA	NA	NA	NA	NA	105.444
20-20256-101	replication	UCSF/blood	0	39	NA	NA	NA	NA	NA	58.1383
20-20274-101	replication	UCSF/blood	0	40	NA	NA	NA	NA	NA	59.4215
20-20315-101	replication	UCSF/blood	0	50	NA	NA	NA	NA	NA	55.7488
20-20325-101	replication	UCSF/blood	0	68	NA	NA	NA	NA	NA	63.9554
20-20337-101	replication	UCSF/blood	0	50	NA	NA	NA	NA	NA	96.495
20-20376-101	replication	UCSF/blood	0	44	NA	NA	NA	NA	NA	83.4975
20-20396-101	replication	UCSF/blood	0	40	NA	NA	NA	NA	NA	96.3368
20-20440-101	replication	UCSF/blood	0	72	NA	NA	NA	NA	NA	37.8254
20-20483-101	replication	UCSF/blood	0	48	NA	NA	NA	NA	NA	119.979
20-20528-101	replication	UCSF/blood	0	55	NA	NA	NA	NA	NA	41.8916
20-20598-101	replication	UCSF/blood	0	41	NA	NA	NA	NA	NA	40.7105
20-20611-101	replication	UCSF/blood	0	49	NA	NA	NA	NA	NA	91.0426
20-20621-101	replication	UCSF/blood	0	56	1	NA	NA	NA	NA	98.7937
20-20651-101	replication	UCSF/blood	0	50	NA	NA	NA	NA	NA	94.3196
20-20658-101	replication	UCSF/blood	0	49	NA	NA	NA	NA	NA	76.134
20-20683-101	replication	UCSF/blood	0	41	1	NA	NA	NA	NA	73.7719
20-20697-101	replication	UCSF/blood	0	59	NA	NA	NA	NA	NA	38.8501
20-20699-101	replication	UCSF/blood	0	49	NA	NA	NA	NA	NA	60.7815
20-20712-101	replication	UCSF/blood	0	47	NA	NA	NA	NA	NA	80.7976
20-20741-101	replication	UCSF/blood	0	42	NA	NA	NA	NA	NA	64.3271
20-20773-101	replication	UCSF/blood	0	44	NA	NA	NA	NA	NA	77.3144
20-20776-101	replication	UCSF/blood	0	38	NA	NA	NA	NA	NA	91.3227
20-20778-101	replication	UCSF/blood	0	42	1	NA	NA	NA	NA	84.537
20-20794-101	replication	UCSF/blood	0	64	NA	NA	NA	NA	NA	62.9838
20-20842-101	replication	UCSF/blood	0	NA	NA	NA	NA	NA	NA	38.4596
20-20931-101	replication	UCSF/blood	0	37	NA	NA	NA	NA	NA	56.0861
20-20956-101	replication	UCSF/blood	0	43	NA	NA	NA	NA	NA	51.4084
20-20966-101	replication	UCSF/blood	0	57	NA	NA	NA	NA	NA	79.0978
20-20987-101	replication	UCSF/blood	0	48	1	NA	NA	NA	NA	48.5787
20-20994-101	replication	UCSF/blood	0	43	1	NA	NA	NA	NA	92.4455
20-21016-101	replication	UCSF/blood	0	62	NA	NA	NA	NA	NA	55.2651
20-21040-101	replication	UCSF/blood	0	58	NA	NA	NA	NA	NA	77.0979
20-21075-101	replication	UCSF/blood	0	38	1	NA	NA	NA	NA	71.0959
20-21179-101	replication	UCSF/blood	0	61	NA	NA	NA	NA	NA	68.3866
20-21234-101	replication	UCSF/blood	0	NA	NA	NA	NA	NA	NA	87.8209
20-21330-101	replication	UCSF/blood	0	41	NA	NA	NA	NA	NA	61.2311
20-21336-101	replication	UCSF/blood	0	44	NA	NA	NA	NA	NA	81.1763
20-21343-101	replication	UCSF/blood	0	50	NA	NA	NA	NA	NA	82.4718
20-21375-101	replication	UCSF/blood	0	41	NA	NA	NA	NA	NA	83.7553
20-21381-102	replication	UCSF/blood	0	46	0	NA	NA	NA	NA	58.9095
20-21405-101	replication	UCSF/blood	0	54	NA	NA	NA	NA	NA	70.8718
20-21440-101	replication	UCSF/blood	0	58	NA	NA	NA	NA	NA	73.1742
20-21490-101	replication	UCSF/blood	0	49	NA	NA	NA	NA	NA	89.4241
20-21528-101	replication	UCSF/blood	0	44	1	NA	NA	NA	NA	97.6853
20-21549-101	replication	UCSF/blood	0	35	NA	NA	NA	NA	NA	51.0882
20-21578-101	replication	UCSF/blood	0	55	NA	NA	NA	NA	NA	66.3967
20-21581-101	replication	UCSF/blood	0	51	NA	NA	NA	NA	NA	71.2295
20-21640-101	replication	UCSF/blood	0	40	NA	NA	NA	NA	NA	75.4456
20-21675-101	replication	UCSF/blood	0	45	NA	NA	NA	NA	NA	56.7651
20-21692-101	replication	UCSF/blood	0	44	1	NA	NA	NA	NA	79.7869
20-21782-101	replication	UCSF/blood	0	63	NA	NA	NA	NA	NA	90.2479
20-21784-101	replication	UCSF/blood	0	60	NA	NA	NA	NA	NA	97.9415
20-21801-101	replication	UCSF/blood	0	44	NA	NA	NA	NA	NA	49.712
20-21839-101	replication	UCSF/blood	0	44	NA	NA	NA	NA	NA	77.7171
20-21881-101	replication	UCSF/blood	0	59	NA	NA	NA	NA	NA	60.1415
20-21916-101	replication	UCSF/blood	0	46	NA	NA	NA	NA	NA	74.493
20-21934-101	replication	UCSF/blood	0	58	NA	NA	NA	NA	NA	66.4848
20-21966-101	replication	UCSF/blood	0	54	NA	NA	NA	NA	NA	70.301
20-21988-101	replication	UCSF/blood	0	38	NA	NA	NA	NA	NA	87.7424
20-22007-101	replication	UCSF/blood	0	51	1	NA	NA	NA	NA	109.456
20-22262-101	replication	UCSF/blood	0	42	1	NA	NA	NA	NA	40.9086
20-22264-101	replication	UCSF/blood	0	53	NA	NA	NA	NA	NA	58.4605
20-22312-101	replication	UCSF/blood	0	59	NA	NA	NA	NA	NA	60.3936
20-22313-101	replication	UCSF/blood	0	55	NA	NA	NA	NA	NA	58.0064
20-22325-101	replication	UCSF/blood	0	73	NA	NA	NA	NA	NA	54.4954
20-22363-101	replication	UCSF/blood	0	42	NA	NA	NA	NA	NA	48.06
20-22391-101	replication	UCSF/blood	0	72	NA	NA	NA	NA	NA	63.88
20-22397-101	replication	UCSF/blood	0	48	1	NA	NA	NA	NA	83.1219
20-22409-101	replication	UCSF/blood	0	55	NA	NA	NA	NA	NA	82.482
20-22416-101	replication	UCSF/blood	0	41	NA	NA	NA	NA	NA	58.0339
20-22417-101	replication	UCSF/blood	0	48	NA	NA	NA	NA	NA	77.1472
20-22522-101	replication	UCSF/blood	0	79	NA	NA	NA	NA	NA	68.38
20-22524-101	replication	UCSF/blood	0	47	1	NA	NA	NA	NA	55.1075
20-22585-101	replication	UCSF/blood	0	54	1	NA	NA	NA	NA	68.7163
20-22622-101	replication	UCSF/blood	0	NA	NA	NA	NA	NA	NA	87.8171
20-22637-101	replication	UCSF/blood	0	42	1	NA	NA	NA	NA	96.0577
20-22683-101	replication	UCSF/blood	0	47	NA	NA	NA	NA	NA	75.6373
20-22685-101	replication	UCSF/blood	0	62	NA	NA	NA	NA	NA	63.5463
20-22694-101	replication	UCSF/blood	0	52	1	NA	NA	NA	NA	53.4426
20-22706-101	replication	UCSF/blood	0	43	NA	NA	NA	NA	NA	52.1952
20-22739-101	replication	UCSF/blood	0	79	NA	NA	NA	NA	NA	47.3331
20-22744-101	replication	UCSF/blood	0	9	NA	NA	NA	NA	NA	54.873
20-22766-101	replication	UCSF/blood	0	41	NA	NA	NA	NA	NA	59.5067
20-22795-101	replication	UCSF/blood	0	50	1	NA	NA	NA	NA	68.38
20-22829-101	replication	UCSF/blood	0	62	NA	NA	NA	NA	NA	45.0942
20-22847-101	replication	UCSF/blood	0	45	NA	NA	NA	NA	NA	64.7101
20-22902-101	replication	UCSF/blood	0	56	NA	NA	NA	NA	NA	72.2526
20-22951-101	replication	UCSF/blood	0	56	NA	NA	NA	NA	NA	101.858
20-23005-101	replication	UCSF/blood	0	45	NA	NA	NA	NA	NA	108.372
20-23009-101	replication	UCSF/blood	0	32	NA	NA	NA	NA	NA	65.8773
20-23035-101	replication	UCSF/blood	0	38	NA	NA	NA	NA	NA	75.5827
20-23037-101	replication	UCSF/blood	0	41	NA	NA	NA	NA	NA	61.1379
20-23047-101	replication	UCSF/blood	0	40	NA	NA	NA	NA	NA	51.9516
20-23076-101	replication	UCSF/blood	0	61	NA	NA	NA	NA	NA	37.6378
20-23085-101	replication	UCSF/blood	0	47	NA	NA	NA	NA	NA	59.3356
20-23087-101	replication	UCSF/blood	0	63	1	NA	NA	NA	NA	74.2429
20-23132-101	replication	UCSF/blood	0	57	1	NA	NA	NA	NA	29.8561
20-23145-101	replication	UCSF/blood	0	42	NA	NA	NA	NA	NA	54.781
20-23164-101	replication	UCSF/blood	0	40	NA	NA	NA	NA	NA	86.3057
20-23174-101	replication	UCSF/blood	0	48	NA	NA	NA	NA	NA	56.8875
20-23184-101	replication	UCSF/blood	0	43	NA	NA	NA	NA	NA	69.8484
20-23245-101	replication	UCSF/blood	0	46	NA	NA	NA	NA	NA	66.1601
20-23316-101	replication	UCSF/blood	0	48	NA	NA	NA	NA	NA	58.8871
20-23359-101	replication	UCSF/blood	0	61	NA	NA	NA	NA	NA	50.2153
20-23371-101	replication	UCSF/blood	0	56	NA	NA	NA	NA	NA	66.0976
20-23373-101	replication	UCSF/blood	0	39	NA	NA	NA	NA	NA	83.4193
20-23414-101	replication	UCSF/blood	0	49	NA	NA	NA	NA	NA	41.7894
20-23421-101	replication	UCSF/blood	0	35	1	NA	NA	NA	NA	54.7611
20-23453-101	replication	UCSF/blood	0	NA	NA	NA	NA	NA	NA	59.6786
20-23466-101	replication	UCSF/blood	0	69	1	NA	NA	NA	NA	44.8331
20-23513-101	replication	UCSF/blood	0	64	NA	NA	NA	NA	NA	101.16
20-23548-101	replication	UCSF/blood	0	52	NA	NA	NA	NA	NA	76.392
20-23572-101	replication	UCSF/blood	0	39	NA	NA	NA	NA	NA	101.307
20-23602-101	replication	UCSF/blood	0	53	NA	NA	NA	NA	NA	56.9339
20-23606-101	replication	UCSF/blood	0	40	NA	NA	NA	NA	NA	68.5287
20-23620-101	replication	UCSF/blood	0	41	NA	NA	NA	NA	NA	48.6713
20-23630-101	replication	UCSF/blood	0	50	NA	NA	NA	NA	NA	38.651
20-23642-101	replication	UCSF/blood	0	55	NA	NA	NA	NA	NA	89.6465
20-23650-101	replication	UCSF/blood	0	45	NA	NA	NA	NA	NA	54.8196
20-23665-101	replication	UCSF/blood	0	63	NA	NA	NA	NA	NA	80.3319
20-23681-101	replication	UCSF/blood	0	56	NA	NA	NA	NA	NA	52.844
20-23708-101	replication	UCSF/blood	0	53	NA	NA	NA	NA	NA	90.3688
20-23755-101	replication	UCSF/blood	0	43	NA	NA	NA	NA	NA	36.3752
20-23757-101	replication	UCSF/blood	0	58	NA	NA	NA	NA	NA	44.1658
20-23854-101	replication	UCSF/blood	0	41	1	NA	NA	NA	NA	57.9451
20-23936-101	replication	UCSF/blood	0	59	NA	NA	NA	NA	NA	63.9218
20-23990-101	replication	UCSF/blood	0	60	NA	NA	NA	NA	NA	62.0305
20-24054-101	replication	UCSF/blood	0	45	NA	NA	NA	NA	NA	94.971
20-24064-101	replication	UCSF/blood	0	42	NA	NA	NA	NA	NA	74.5415
20-24078-101	replication	UCSF/blood	0	40	NA	NA	NA	NA	NA	74.0636
20-24093-101	replication	UCSF/blood	0	59	NA	NA	NA	NA	NA	71.8356
20-24104-101	replication	UCSF/blood	0	61	NA	NA	NA	NA	NA	80.499
20-24119-101	replication	UCSF/blood	0	42	NA	NA	NA	NA	NA	80.7944
20-24152-101	replication	UCSF/blood	0	47	NA	NA	NA	NA	NA	67.5978
20-24194-101	replication	UCSF/blood	0	45	1	NA	NA	NA	NA	85.4465
20-24222-101	replication	UCSF/blood	0	43	NA	NA	NA	NA	NA	99.1403
20-24241-101	replication	UCSF/blood	0	40	NA	NA	NA	NA	NA	58.9706
20-24284-101	replication	UCSF/blood	0	49	NA	NA	NA	NA	NA	46.5325
20-24299-101	replication	UCSF/blood	0	72	NA	NA	NA	NA	NA	66.7954
20-24303-101	replication	UCSF/blood	0	53	1	NA	NA	NA	NA	75.6008
20-24317-101	replication	UCSF/blood	0	66	NA	NA	NA	NA	NA	61.9817
20-24329-101	replication	UCSF/blood	0	41	NA	NA	NA	NA	NA	76.4028
20-24365-101	replication	UCSF/blood	0	40	1	NA	NA	NA	NA	58.4467
20-24413-101	replication	UCSF/blood	0	51	NA	NA	NA	NA	NA	49.4704
20-24435-101	replication	UCSF/blood	0	47	NA	NA	NA	NA	NA	56.2442
20-24482-101	replication	UCSF/blood	0	44	NA	NA	NA	NA	NA	85.1829
20-24493-101	replication	UCSF/blood	0	NA	NA	NA	NA	NA	NA	69.415
20-24520-101	replication	UCSF/blood	0	41	NA	NA	NA	NA	NA	80.823
20-24581-101	replication	UCSF/blood	0	71	NA	NA	NA	NA	NA	81.6505
20-24604-101	replication	UCSF/blood	0	67	NA	NA	NA	NA	NA	61.4969
20-24606-101	replication	UCSF/blood	0	81	NA	NA	NA	NA	NA	32.4484
201UP1	replication	UCSF/NCCC	1	55	0	0	0	NA	NA	108
202UP1	replication	UCSF/NCCC	1	53	0	1	0	NA	NA	113.3
203UP2	replication	UCSF/NCCC	1	48	0	NA	NA	NA	NA	42.1
204UP2	replication	UCSF/NCCC	1	75	0	1	1	NA	NA	59.7851
205UP1	replication	UCSF/NCCC	0	41	0	NA	NA	NA	NA	90.8
207UP2	replication	UCSF/NCCC	1	70	0	1	1	NA	NA	63.2
208UP2	replication	UCSF/NCCC	1	42	0	0	0	NA	NA	64.6
20UP2	replication	UCSF/NCCC	1	55	0	1	0	NA	NA	91.7
210UP2	replication	UCSF/NCCC	1	68	0	NA	NA	NA	NA	65.7
211UP2	replication	UCSF/NCCC	1	70	0	0	0	NA	NA	53.7
212UP1	replication	UCSF/NCCC	1	42	0	0	0	NA	NA	63.6
213UP1	replication	UCSF/NCCC	1	56	0	NA	NA	NA	NA	45.884
225UP2	replication	UCSF/NCCC	1	50	0	0	0	NA	NA	95.3
226UP2	replication	UCSF/NCCC	1	44	0	1	0	NA	NA	53.5522
22UP2	replication	UCSF/NCCC	1	39	0	1	1	NA	NA	49.434
231UP2	replication	UCSF/NCCC	1	75	0	1	1	NA	NA	74.4
232UP1	replication	UCSF/NCCC	1	65	0	1	1	NA	NA	79.5
234UP2	replication	UCSF/NCCC	1	60	0	1	0	NA	NA	78
239UP1	replication	UCSF/NCCC	1	46	0	1	0	NA	NA	94.9
23UP2	replication	UCSF/NCCC	1	44	0	1	1	NA	NA	87.3
241UP2	replication	UCSF/NCCC	1	56	0	1	1	NA	NA	75.8
244UP2	replication	UCSF/NCCC	1	59	0	1	1	NA	NA	80.9
245UP1	replication	UCSF/NCCC	1	40	0	0	0	NA	NA	84.3
257UP2	replication	UCSF/NCCC	0	70	0	NA	NA	NA	NA	30.5443
259UP1	replication	UCSF/NCCC	0	42	0	NA	NA	NA	NA	61.8
260UP2	replication	UCSF/NCCC	0	55	0	NA	NA	NA	NA	68.5164
261UP2	replication	UCSF/NCCC	0	39	1	NA	NA	NA	NA	47.3042
262UP2	replication	UCSF/NCCC	0	54	0	NA	NA	NA	NA	74.3
264UP2	replication	UCSF/NCCC	0	54	0	NA	NA	NA	NA	59.2111
26UP1	replication	UCSF/NCCC	1	62	0	1	1	NA	NA	82.1
271UP1	replication	UCSF/NCCC	0	56	0	NA	NA	NA	NA	102.2
274UP2	replication	UCSF/NCCC	0	69	0	NA	NA	NA	NA	86.2525
275UP2	replication	UCSF/NCCC	0	45	0	NA	NA	NA	NA	58.2385
277UP2	replication	UCSF/NCCC	0	52	0	NA	NA	NA	NA	41
279UP1	replication	UCSF/NCCC	0	73	0	NA	NA	NA	NA	73.2
280UP2	replication	UCSF/NCCC	0	52	1	NA	NA	NA	NA	67.6
281UP2	replication	UCSF/NCCC	0	36	0	NA	NA	NA	NA	68.7
283UP2	replication	UCSF/NCCC	0	41	0	NA	NA	NA	NA	88.3
294UP1	replication	UCSF/NCCC	0	60	0	NA	NA	NA	NA	69
296UP2	replication	UCSF/NCCC	0	40	0	NA	NA	NA	NA	57.2
297UP2	replication	UCSF/NCCC	0	67	0	NA	NA	NA	NA	82.9
29UP2	replication	UCSF/NCCC	1	62	0	1	1	NA	NA	47.6
2UP1	replication	UCSF/NCCC	1	57	0	1	1	NA	NA	120.3
300UP1	replication	UCSF/NCCC	0	73	0	NA	NA	NA	NA	27.4
305UP2	replication	UCSF/NCCC	0	50	0	NA	NA	NA	NA	38.9722
307UP1	replication	UCSF/NCCC	0	34	0	NA	NA	NA	NA	99.6
308UP2	replication	UCSF/NCCC	0	38	0	NA	NA	NA	NA	57.7
309UP2	replication	UCSF/NCCC	0	48	0	NA	NA	NA	NA	60.8
310UP2	replication	UCSF/NCCC	0	38	0	NA	NA	NA	NA	81.6
313UP2	replication	UCSF/NCCC	0	67	0	NA	NA	NA	NA	26.8715
314UP1	replication	UCSF/NCCC	0	69	0	NA	NA	NA	NA	84.4
316UP2	replication	UCSF/NCCC	0	56	0	NA	NA	NA	NA	76.4
317UP2	replication	UCSF/NCCC	0	42	0	NA	NA	NA	NA	93.2
318UP1	replication	UCSF/NCCC	0	40	0	NA	NA	NA	NA	111.9
31UP2	replication	UCSF/NCCC	1	63	0	1	0	NA	NA	47.4161
321UP1	replication	UCSF/NCCC	0	54	0	NA	NA	NA	NA	107.9
326UP1	replication	UCSF/NCCC	0	43	0	NA	NA	NA	NA	62.1345
328UP1	replication	UCSF/NCCC	0	45	0	NA	NA	NA	NA	123.7
329UP2	replication	UCSF/NCCC	0	70	1	NA	NA	NA	NA	20.3504
32UP2	replication	UCSF/NCCC	1	47	0	1	1	NA	NA	41.2
332UP1	replication	UCSF/NCCC	0	45	0	NA	NA	NA	NA	95.9
334UP2	replication	UCSF/NCCC	0	50	1	NA	NA	NA	NA	59.8055
335UP2	replication	UCSF/NCCC	0	42	0	NA	NA	NA	NA	56.9224
336UP2	replication	UCSF/NCCC	0	66	0	NA	NA	NA	NA	67.7892
337UP1	replication	UCSF/NCCC	0	46	0	NA	NA	NA	NA	106.3
339UP2	replication	UCSF/NCCC	0	41	0	NA	NA	NA	NA	36.1254
340UP1	replication	UCSF/NCCC	0	63	0	NA	NA	NA	NA	86
341UP1	replication	UCSF/NCCC	0	52	0	NA	NA	NA	NA	158.5
342UP1	replication	UCSF/NCCC	0	52	0	NA	NA	NA	NA	87.9329
348UP1	replication	UCSF/NCCC	0	44	0	NA	NA	NA	NA	90.5
350UP1	replication	UCSF/NCCC	0	61	0	NA	NA	NA	NA	59.8452
35UP2	replication	UCSF/NCCC	1	60	0	1	1	NA	NA	56.9597
362UP2	replication	UCSF/NCCC	0	56	0	NA	NA	NA	NA	33.4726
365UP1	replication	UCSF/NCCC	0	63	0	NA	NA	NA	NA	91.7
366UP1	replication	UCSF/NCCC	0	65	0	NA	NA	NA	NA	59
367UP2	replication	UCSF/NCCC	0	71	0	NA	NA	NA	NA	81.0604
369UP1	replication	UCSF/NCCC	0	65	0	NA	NA	NA	NA	118.7
36UP1	replication	UCSF/NCCC	1	58	0	1	1	NA	NA	72.1
370UP2	replication	UCSF/NCCC	0	49	0	NA	NA	NA	NA	81.4
371UP2	replication	UCSF/NCCC	0	65	0	NA	NA	NA	NA	52.8
378UP1	replication	UCSF/NCCC	0	71	0	NA	NA	NA	NA	92.1
380UP1	replication	UCSF/NCCC	0	54	0	NA	NA	NA	NA	96.9
383UP2	replication	UCSF/NCCC	0	54	0	NA	NA	NA	NA	71.6
384UP2	replication	UCSF/NCCC	0	42	0	NA	NA	NA	NA	70.0754
385UP2	replication	UCSF/NCCC	0	53	0	NA	NA	NA	NA	56.7933
388UP1	replication	UCSF/NCCC	0	72	1	NA	NA	NA	NA	98.2
390UP1	replication	UCSF/NCCC	0	65	1	NA	NA	NA	NA	172.4
394UP2	replication	UCSF/NCCC	0	49	1	NA	NA	NA	NA	99.7
399UP1	replication	UCSF/NCCC	0	57	0	NA	NA	NA	NA	116.3
39UP1	replication	UCSF/NCCC	1	48	0	1	1	NA	NA	77.7
401UP1	replication	UCSF/NCCC	0	62	0	NA	NA	NA	NA	88.8
403UP2	replication	UCSF/NCCC	0	63	0	NA	NA	NA	NA	41.5535
404UP1	replication	UCSF/NCCC	0	61	0	NA	NA	NA	NA	105.1
406UP2	replication	UCSF/NCCC	0	58	0	NA	NA	NA	NA	75.7
407UP1	replication	UCSF/NCCC	0	62	0	NA	NA	NA	NA	87.5
409UP1	replication	UCSF/NCCC	0	47	0	NA	NA	NA	NA	39.5993
413UP2	replication	UCSF/NCCC	0	51	0	NA	NA	NA	NA	31.3192
415UP1	replication	UCSF/NCCC	0	42	0	NA	NA	NA	NA	90.3
419UP1	replication	UCSF/NCCC	0	64	0	NA	NA	NA	NA	178.899
41UP2	replication	UCSF/NCCC	1	64	0	1	1	NA	NA	65.7
421UP2	replication	UCSF/NCCC	0	54	0	NA	NA	NA	NA	69.7
422UP2	replication	UCSF/NCCC	0	45	0	NA	NA	NA	NA	37.6837
423UP1	replication	UCSF/NCCC	0	67	0	NA	NA	NA	NA	71.9
42UP2	replication	UCSF/NCCC	1	61	0	1	1	NA	NA	31.19
432UP2	replication	UCSF/NCCC	0	53	0	NA	NA	NA	NA	33.8435
433UP1	replication	UCSF/NCCC	0	50	1	NA	NA	NA	NA	112.6
436UP2	replication	UCSF/NCCC	0	76	0	NA	NA	NA	NA	46.5999
437UP1	replication	UCSF/NCCC	0	45	0	NA	NA	NA	NA	101.1
440UP2	replication	UCSF/NCCC	0	37	0	NA	NA	NA	NA	54.9
441UP2	replication	UCSF/NCCC	0	40	0	NA	NA	NA	NA	125.6
443UP1	replication	UCSF/NCCC	0	55	0	NA	NA	NA	NA	111
446UP2	replication	UCSF/NCCC	0	70	1	NA	NA	NA	NA	70.8955
449UP1	replication	UCSF/NCCC	0	52	0	NA	NA	NA	NA	93.7
450UP1	replication	UCSF/NCCC	0	37	0	NA	NA	NA	NA	95.3
451UP1	replication	UCSF/NCCC	0	63	0	NA	NA	NA	NA	104.7
452UP1	replication	UCSF/NCCC	0	45	0	NA	NA	NA	NA	77.8
454UP2	replication	UCSF/NCCC	0	49	0	NA	NA	NA	NA	80.3
455UP2	replication	UCSF/NCCC	0	64	0	NA	NA	NA	NA	95.7
456UP2	replication	UCSF/NCCC	0	40	0	NA	NA	NA	NA	87.7372
458UP2	replication	UCSF/NCCC	0	41	0	NA	NA	NA	NA	52.6
459UP1	replication	UCSF/NCCC	0	34	0	NA	NA	NA	NA	109.2
461UP1	replication	UCSF/NCCC	0	57	0	NA	NA	NA	NA	45.7
462UP2	replication	UCSF/NCCC	0	52	0	NA	NA	NA	NA	66.7652
463UP2	replication	UCSF/NCCC	0	42	0	NA	NA	NA	NA	29.5827
464UP1	replication	UCSF/NCCC	0	38	0	NA	NA	NA	NA	81.7
467UP2	replication	UCSF/NCCC	0	52	0	NA	NA	NA	NA	64.7
469UP2	replication	UCSF/NCCC	0	56	0	NA	NA	NA	NA	64
46UP2	replication	UCSF/NCCC	1	48	0	1	1	NA	NA	69.2
470UP2	replication	UCSF/NCCC	0	70	0	NA	NA	NA	NA	36.984
472UP2	replication	UCSF/NCCC	0	61	0	NA	NA	NA	NA	101.1
473UP2	replication	UCSF/NCCC	0	55	0	NA	NA	NA	NA	72.8
475UP2	replication	UCSF/NCCC	0	71	1	NA	NA	NA	NA	104.1
476UP1	replication	UCSF/NCCC	0	46	0	NA	NA	NA	NA	79.8
481UP2	replication	UCSF/NCCC	0	67	0	NA	NA	NA	NA	68.7
482UP1	replication	UCSF/NCCC	0	57	0	NA	NA	NA	NA	105.9
483UP1	replication	UCSF/NCCC	0	57	0	NA	NA	NA	NA	137.928
486UP2	replication	UCSF/NCCC	0	49	1	NA	NA	NA	NA	104.6
489UP1	replication	UCSF/NCCC	0	49	0	NA	NA	NA	NA	97.2
48UP1	replication	UCSF/NCCC	1	40	0	1	1	NA	NA	33.4254
491UP2	replication	UCSF/NCCC	0	47	0	NA	NA	NA	NA	50.9318
492UP1	replication	UCSF/NCCC	0	49	1	NA	NA	NA	NA	174.863
493UP1	replication	UCSF/NCCC	0	45	0	NA	NA	NA	NA	162.463
496UP2	replication	UCSF/NCCC	0	45	0	NA	NA	NA	NA	57.4938
497UP2	replication	UCSF/NCCC	0	43	0	NA	NA	NA	NA	126.5
498UP2	replication	UCSF/NCCC	0	46	0	NA	NA	NA	NA	73.6
4UP2	replication	UCSF/NCCC	1	37	0	1	1	NA	NA	57.7337
502UP1	replication	UCSF/NCCC	0	48	0	NA	NA	NA	NA	208.397
503UP2	replication	UCSF/NCCC	0	69	0	NA	NA	NA	NA	31.9
509UP2	replication	UCSF/NCCC	0	49	0	NA	NA	NA	NA	97.8
511UP1	replication	UCSF/NCCC	0	52	0	NA	NA	NA	NA	36.6464
515UP2	replication	UCSF/NCCC	0	63	0	NA	NA	NA	NA	59.6482
518UP2	replication	UCSF/NCCC	0	52	0	NA	NA	NA	NA	80.2219
519UP2	replication	UCSF/NCCC	0	49	0	NA	NA	NA	NA	43.0438
51UP2	replication	UCSF/NCCC	1	53	0	1	1	NA	NA	45.7
521UP1	replication	UCSF/NCCC	0	74	1	NA	NA	NA	NA	156.917
522UP1	replication	UCSF/NCCC	0	54	0	NA	NA	NA	NA	177.403
523UP1	replication	UCSF/NCCC	0	45	0	NA	NA	NA	NA	193.86
526UP2	replication	UCSF/NCCC	0	65	0	NA	NA	NA	NA	85.8844
529UP1	replication	UCSF/NCCC	0	42	0	NA	NA	NA	NA	75.1946
531UP1	replication	UCSF/NCCC	0	61	0	NA	NA	NA	NA	79.5322
532UP2	replication	UCSF/NCCC	0	63	0	NA	NA	NA	NA	89.2
534UP2	replication	UCSF/NCCC	0	59	0	NA	NA	NA	NA	43
535UP2	replication	UCSF/NCCC	0	54	0	NA	NA	NA	NA	36.8362
536UP2	replication	UCSF/NCCC	0	60	0	NA	NA	NA	NA	75.3602
537UP1	replication	UCSF/NCCC	0	54	0	NA	NA	NA	NA	196.989
538UP2	replication	UCSF/NCCC	0	58	0	NA	NA	NA	NA	63.649
539UP1	replication	UCSF/NCCC	0	46	0	NA	NA	NA	NA	108.3
540UP2	replication	UCSF/NCCC	0	45	0	NA	NA	NA	NA	55.4629
541UP1	replication	UCSF/NCCC	0	76	0	NA	NA	NA	NA	80.9
549UP2	replication	UCSF/NCCC	0	42	0	NA	NA	NA	NA	47.4507
550UP2	replication	UCSF/NCCC	0	54	0	NA	NA	NA	NA	54.7288
553UP1	replication	UCSF/NCCC	0	35	0	NA	NA	NA	NA	69.3351
554UP2	replication	UCSF/NCCC	0	43	1	NA	NA	NA	NA	51.5431
556UP1	replication	UCSF/NCCC	0	66	0	NA	NA	NA	NA	143.369
557UP1	replication	UCSF/NCCC	0	45	0	NA	NA	NA	NA	134.032
55UP1	replication	UCSF/NCCC	1	49	0	1	1	NA	NA	126.8
560UP1	replication	UCSF/NCCC	0	40	0	NA	NA	NA	NA	112.168
561UP2	replication	UCSF/NCCC	0	69	1	NA	NA	NA	NA	66.6
563UP1	replication	UCSF/NCCC	0	45	0	NA	NA	NA	NA	129.898
564UP2	replication	UCSF/NCCC	0	37	0	NA	NA	NA	NA	93.369
565UP2	replication	UCSF/NCCC	0	49	0	NA	NA	NA	NA	23.8171
566UP1	replication	UCSF/NCCC	0	52	0	NA	NA	NA	NA	71.1796
569UP2	replication	UCSF/NCCC	0	55	0	NA	NA	NA	NA	35.909
570UP2	replication	UCSF/NCCC	0	61	0	NA	NA	NA	NA	177.736
572UP1	replication	UCSF/NCCC	0	61	0	NA	NA	NA	NA	98.9
574UP2	replication	UCSF/NCCC	0	73	0	NA	NA	NA	NA	161.803
577UP1	replication	UCSF/NCCC	0	67	0	NA	NA	NA	NA	165.3
57UP2	replication	UCSF/NCCC	1	49	0	1	1	NA	NA	49.7934
580UP2	replication	UCSF/NCCC	0	67	0	NA	NA	NA	NA	48.2348
582UP2	replication	UCSF/NCCC	0	67	0	NA	NA	NA	NA	30.8451
585UP1	replication	UCSF/NCCC	0	47	0	NA	NA	NA	NA	114.11
586UP1	replication	UCSF/NCCC	0	53	0	NA	NA	NA	NA	131.123
587UP2	replication	UCSF/NCCC	0	63	0	NA	NA	NA	NA	41.1137
588UP1	replication	UCSF/NCCC	0	76	0	NA	NA	NA	NA	167.227
589UP1	replication	UCSF/NCCC	0	56	0	NA	NA	NA	NA	144.07
590UP1	replication	UCSF/NCCC	0	59	0	NA	NA	NA	NA	156.03
592UP2	replication	UCSF/NCCC	0	68	0	NA	NA	NA	NA	202.934
595UP1	replication	UCSF/NCCC	0	56	0	NA	NA	NA	NA	91
597UP2	replication	UCSF/NCCC	0	60	1	NA	NA	NA	NA	45.4831
598UP1	replication	UCSF/NCCC	0	73	1	NA	NA	NA	NA	51.8764
59UP2	replication	UCSF/NCCC	1	63	0	0	0	NA	NA	66
5UP2	replication	UCSF/NCCC	1	52	0	NA	NA	NA	NA	51.3
601UP2	replication	UCSF/NCCC	0	45	0	NA	NA	NA	NA	25.5318
602UP1	replication	UCSF/NCCC	0	66	0	NA	NA	NA	NA	114.7
603UP2	replication	UCSF/NCCC	0	53	0	NA	NA	NA	NA	157.686
604UP1	replication	UCSF/NCCC	0	73	0	NA	NA	NA	NA	110.809
60UP1	replication	UCSF/NCCC	1	57	0	1	1	NA	NA	75.5
611UP2	replication	UCSF/NCCC	0	79	0	NA	NA	NA	NA	64.2402
612UP2	replication	UCSF/NCCC	0	59	0	NA	NA	NA	NA	84.2278
613UP2	replication	UCSF/NCCC	0	39	0	NA	NA	NA	NA	73.8477
614UP2	replication	UCSF/NCCC	0	40	0	NA	NA	NA	NA	41.9026
615UP2	replication	UCSF/NCCC	0	45	0	NA	NA	NA	NA	21.2571
616UP2	replication	UCSF/NCCC	0	37	0	NA	NA	NA	NA	55.7568
617UP2	replication	UCSF/NCCC	0	72	0	NA	NA	NA	NA	70.5793
618UP1	replication	UCSF/NCCC	0	60	0	NA	NA	NA	NA	156.031
619UP1	replication	UCSF/NCCC	0	68	0	NA	NA	NA	NA	131.973
620UP2	replication	UCSF/NCCC	0	59	0	NA	NA	NA	NA	94.9896
622UP1	replication	UCSF/NCCC	0	73	0	NA	NA	NA	NA	139.307
624UP2	replication	UCSF/NCCC	0	56	0	NA	NA	NA	NA	50.4686
625UP2	replication	UCSF/NCCC	0	59	1	NA	NA	NA	NA	45.2715
627UP1	replication	UCSF/NCCC	0	72	0	NA	NA	NA	NA	186.084
630UP2	replication	UCSF/NCCC	0	59	0	NA	NA	NA	NA	57.0964
631UP2	replication	UCSF/NCCC	0	45	0	NA	NA	NA	NA	68.3879
634UP1	replication	UCSF/NCCC	0	47	0	NA	NA	NA	NA	164.425
636UP1	replication	UCSF/NCCC	0	38	0	NA	NA	NA	NA	114.8
637UP2	replication	UCSF/NCCC	0	52	0	NA	NA	NA	NA	25.7057
640UP1	replication	UCSF/NCCC	0	41	0	NA	NA	NA	NA	132.4
641UP2	replication	UCSF/NCCC	0	78	0	NA	NA	NA	NA	54.1586
642UP2	replication	UCSF/NCCC	0	53	0	NA	NA	NA	NA	75.8762
646UP2	replication	UCSF/NCCC	0	60	0	NA	NA	NA	NA	43.8554
647UP2	replication	UCSF/NCCC	0	38	0	NA	NA	NA	NA	84.9187
64UP1	replication	UCSF/NCCC	1	53	0	0	0	NA	NA	98.1
652UP1	replication	UCSF/NCCC	0	40	0	NA	NA	NA	NA	107.354
655UP2	replication	UCSF/NCCC	0	45	0	NA	NA	NA	NA	67.1431
658UP2	replication	UCSF/NCCC	0	41	0	NA	NA	NA	NA	67.2623
660UP2	replication	UCSF/NCCC	0	49	0	NA	NA	NA	NA	63.9995
662UP1	replication	UCSF/NCCC	0	38	0	NA	NA	NA	NA	71.1
663UP2	replication	UCSF/NCCC	0	56	0	NA	NA	NA	NA	222.194
665UP1	replication	UCSF/NCCC	0	50	0	NA	NA	NA	NA	138.471
666UP1	replication	UCSF/NCCC	0	52	0	NA	NA	NA	NA	155.582
667UP1	replication	UCSF/NCCC	0	50	0	NA	NA	NA	NA	176.741
668UP2	replication	UCSF/NCCC	0	52	0	NA	NA	NA	NA	40.3161
669UP2	replication	UCSF/NCCC	0	53	0	NA	NA	NA	NA	49.4084
66UP1	replication	UCSF/NCCC	1	44	0	1	1	NA	NA	111.3
670UP1	replication	UCSF/NCCC	0	49	1	NA	NA	NA	NA	135.666
673UP2	replication	UCSF/NCCC	0	44	0	NA	NA	NA	NA	35.3567
675UP2	replication	UCSF/NCCC	0	46	0	NA	NA	NA	NA	91.2142
676UP2	replication	UCSF/NCCC	0	39	0	NA	NA	NA	NA	45.7047
680UP2	replication	UCSF/NCCC	0	53	0	NA	NA	NA	NA	35.1175
681UP1	replication	UCSF/NCCC	0	47	0	NA	NA	NA	NA	167.283
682UP1	replication	UCSF/NCCC	0	39	1	NA	NA	NA	NA	166.72
68UP2	replication	UCSF/NCCC	1	58	0	1	1	NA	NA	88.4
692UP2	replication	UCSF/NCCC	0	55	0	NA	NA	NA	NA	41.6071
693UP2	replication	UCSF/NCCC	0	69	0	NA	NA	NA	NA	42.3366
694UP1	replication	UCSF/NCCC	0	66	0	NA	NA	NA	NA	89.4
697UP2	replication	UCSF/NCCC	0	61	0	NA	NA	NA	NA	54.5506
699UP1	replication	UCSF/NCCC	0	53	0	NA	NA	NA	NA	115.2
701UP1	replication	UCSF/NCCC	0	37	0	NA	NA	NA	NA	141.838
703UP1	replication	UCSF/NCCC	0	40	0	NA	NA	NA	NA	146.017
706UP1	replication	UCSF/NCCC	0	64	1	NA	NA	NA	NA	102.939
707UP2	replication	UCSF/NCCC	0	70	0	NA	NA	NA	NA	144.332
708UP2	replication	UCSF/NCCC	0	43	0	NA	NA	NA	NA	47.7035
710UP1	replication	UCSF/NCCC	0	79	0	NA	NA	NA	NA	169.776
712UP2	replication	UCSF/NCCC	0	44	0	NA	NA	NA	NA	98.8684
718UP2	replication	UCSF/NCCC	0	55	0	NA	NA	NA	NA	59.9256
719UP2	replication	UCSF/NCCC	0	42	0	NA	NA	NA	NA	158.947
728UP2	replication	UCSF/NCCC	0	47	1	NA	NA	NA	NA	127.773
729UP2	replication	UCSF/NCCC	0	50	0	NA	NA	NA	NA	107.965
731UP1	replication	UCSF/NCCC	0	64	0	NA	NA	NA	NA	89.5
733UP2	replication	UCSF/NCCC	0	37	1	NA	NA	NA	NA	61.9542
736UP2	replication	UCSF/NCCC	0	40	0	NA	NA	NA	NA	54.7043
738UP2	replication	UCSF/NCCC	0	48	0	NA	NA	NA	NA	67.57
73UP1	replication	UCSF/NCCC	1	64	0	1	1	NA	NA	92
742UP1	replication	UCSF/NCCC	0	50	0	NA	NA	NA	NA	93.2
743UP2	replication	UCSF/NCCC	0	62	0	NA	NA	NA	NA	88.3628
744UP2	replication	UCSF/NCCC	0	41	0	NA	NA	NA	NA	71.0253
745UP2	replication	UCSF/NCCC	0	44	1	NA	NA	NA	NA	44.1006
746UP2	replication	UCSF/NCCC	0	55	0	NA	NA	NA	NA	32.7507
747UP1	replication	UCSF/NCCC	0	37	0	NA	NA	NA	NA	180.53
748UP2	replication	UCSF/NCCC	0	61	0	NA	NA	NA	NA	70.9861
751UP1	replication	UCSF/NCCC	0	39	0	NA	NA	NA	NA	152.232
753UP1	replication	UCSF/NCCC	0	63	0	NA	NA	NA	NA	140.042
754UP1	replication	UCSF/NCCC	0	59	0	NA	NA	NA	NA	34.1714
756UP1	replication	UCSF/NCCC	0	41	0	NA	NA	NA	NA	156.856
757UP2	replication	UCSF/NCCC	0	46	0	NA	NA	NA	NA	67.4973
758UP1	replication	UCSF/NCCC	0	77	1	NA	NA	NA	NA	34.7625
759UP2	replication	UCSF/NCCC	0	49	0	NA	NA	NA	NA	63.0213
75UP2	replication	UCSF/NCCC	1	37	0	1	0	NA	NA	31.9402
763UP2	replication	UCSF/NCCC	0	69	0	NA	NA	NA	NA	51.379
765UP1	replication	UCSF/NCCC	0	47	0	NA	NA	NA	NA	92.7
766UP1	replication	UCSF/NCCC	0	62	0	NA	NA	NA	NA	99
767UP2	replication	UCSF/NCCC	0	70	0	NA	NA	NA	NA	57.2897
772UP2	replication	UCSF/NCCC	0	38	0	NA	NA	NA	NA	46.7884
773UP2	replication	UCSF/NCCC	0	43	0	NA	NA	NA	NA	42.2622
775UP1	replication	UCSF/NCCC	0	70	0	NA	NA	NA	NA	170.531
776UP1	replication	UCSF/NCCC	0	49	0	NA	NA	NA	NA	135.347
778UP2	replication	UCSF/NCCC	0	56	0	NA	NA	NA	NA	99.1064
77UP1	replication	UCSF/NCCC	1	50	0	NA	NA	NA	NA	72.2
780UP2	replication	UCSF/NCCC	0	73	0	NA	NA	NA	NA	154.492
781UP2	replication	UCSF/NCCC	0	48	0	NA	NA	NA	NA	73.4931
784UP1	replication	UCSF/NCCC	0	56	0	NA	NA	NA	NA	103.284
785UP2	replication	UCSF/NCCC	0	57	0	NA	NA	NA	NA	49.4798
786UP1	replication	UCSF/NCCC	0	51	0	NA	NA	NA	NA	122.997
788UP2	replication	UCSF/NCCC	0	53	1	NA	NA	NA	NA	125.034
78UP2	replication	UCSF/NCCC	1	40	0	1	1	NA	NA	61.3288
792UP2	replication	UCSF/NCCC	0	52	0	NA	NA	NA	NA	159.318
793UP2	replication	UCSF/NCCC	0	35	0	NA	NA	NA	NA	77.2363
794UP2	replication	UCSF/NCCC	0	74	1	NA	NA	NA	NA	59.4279
796UP2	replication	UCSF/NCCC	0	54	0	NA	NA	NA	NA	203.142
79UP1	replication	UCSF/NCCC	1	41	0	0	0	NA	NA	124
800UP2	replication	UCSF/NCCC	0	56	0	NA	NA	NA	NA	42.7698
801UP2	replication	UCSF/NCCC	0	68	0	NA	NA	NA	NA	68.1388
804UP2	replication	UCSF/NCCC	0	51	0	NA	NA	NA	NA	135.613
808UP2	replication	UCSF/NCCC	0	70	0	NA	NA	NA	NA	68.7435
80UP1	replication	UCSF/NCCC	1	54	0	NA	NA	NA	NA	42.5354
810UP2	replication	UCSF/NCCC	0	50	0	NA	NA	NA	NA	85.7418
812UP2	replication	UCSF/NCCC	0	38	0	NA	NA	NA	NA	50.2
813UP2	replication	UCSF/NCCC	0	54	0	NA	NA	NA	NA	72.0651
815UP2	replication	UCSF/NCCC	0	54	0	NA	NA	NA	NA	56.9138
818UP2	replication	UCSF/NCCC	0	41	0	NA	NA	NA	NA	58.1539
819UP2	replication	UCSF/NCCC	0	68	0	NA	NA	NA	NA	28.9141
823UP1	replication	UCSF/NCCC	0	51	0	NA	NA	NA	NA	179.857
825UP2	replication	UCSF/NCCC	0	76	0	NA	NA	NA	NA	48.6087
829UP2	replication	UCSF/NCCC	0	44	0	NA	NA	NA	NA	83.9
832UP2	replication	UCSF/NCCC	1	57	0	0	0	NA	NA	36.9084
834UP2	replication	UCSF/NCCC	1	63	0	1	1	NA	NA	60.9464
837UP2	replication	UCSF/NCCC	1	64	0	NA	NA	NA	NA	68.2214
838UP2	replication	UCSF/NCCC	1	60	0	1	1	NA	NA	47.0527
841UP2	replication	UCSF/NCCC	1	65	0	1	1	NA	NA	164.907
848UP2	replication	UCSF/NCCC	1	54	0	1	1	NA	NA	64.863
851UP1	replication	UCSF/NCCC	1	58	0	1	1	NA	NA	62.9357
852UP2	replication	UCSF/NCCC	1	54	0	0	0	NA	NA	148.519
853UP1	replication	UCSF/NCCC	1	70	0	1	1	NA	NA	38.5495
854UP1	replication	UCSF/NCCC	1	40	0	NA	NA	NA	NA	85.3
855UP1	replication	UCSF/NCCC	1	48	0	0	0	NA	NA	67.8
856UP1	replication	UCSF/NCCC	1	70	0	1	1	NA	NA	95.8
859UP2	replication	UCSF/NCCC	1	69	0	1	1	NA	NA	63.9375
860UP1	replication	UCSF/NCCC	1	51	0	1	1	NA	NA	133.348
862UP1	replication	UCSF/NCCC	1	70	0	1	1	NA	NA	91.5
863UP1	replication	UCSF/NCCC	1	72	0	1	1	NA	NA	199.524
864UP1	replication	UCSF/NCCC	1	71	0	1	1	NA	NA	80.2
869UP1	replication	UCSF/NCCC	1	48	0	1	1	NA	NA	158.799
872UP1	replication	UCSF/NCCC	1	69	1	0	0	NA	NA	79.4742
874UP2	replication	UCSF/NCCC	1	61	0	1	1	NA	NA	147.288
877UP1	replication	UCSF/NCCC	1	44	0	NA	NA	NA	NA	134.786
879UP2	replication	UCSF/NCCC	1	37	0	0	0	NA	NA	48.1814
87UP2	replication	UCSF/NCCC	1	60	0	1	1	NA	NA	46.3265
883UP2	replication	UCSF/NCCC	1	38	0	1	1	NA	NA	69.4462
884UP2	replication	UCSF/NCCC	1	48	0	1	1	NA	NA	50.6637
886UP2	replication	UCSF/NCCC	1	38	0	0	0	NA	NA	66.7736
887UP1	replication	UCSF/NCCC	1	NA	NA	NA	NA	NA	NA	193.689
888UP2	replication	UCSF/NCCC	1	59	0	1	1	NA	NA	74.5391
889UP2	replication	UCSF/NCCC	1	76	0	1	1	NA	NA	63.8489
891UP2	replication	UCSF/NCCC	1	50	0	1	1	NA	NA	80.9471
892UP2	replication	UCSF/NCCC	1	46	0	NA	NA	NA	NA	47.8418
893UP2	replication	UCSF/NCCC	1	59	0	1	0	NA	NA	50.3294
894UP1	replication	UCSF/NCCC	1	NA	NA	NA	NA	NA	NA	110.8
898UP2	replication	UCSF/NCCC	1	48	0	1	1	NA	NA	131.105
899UP1	replication	UCSF/NCCC	1	43	0	NA	NA	NA	NA	64.5
89UP2	replication	UCSF/NCCC	1	48	0	0	0	NA	NA	44.9
8UP2	replication	UCSF/NCCC	1	63	0	1	1	NA	NA	40.7
900UP2	replication	UCSF/NCCC	1	54	0	0	0	NA	NA	54.8826
901UP2	replication	UCSF/NCCC	1	50	0	0	0	NA	NA	73.8251
904UP2	replication	UCSF/NCCC	1	53	0	1	1	NA	NA	28.622
905UP1	replication	UCSF/NCCC	1	55	0	1	0	NA	NA	152.125
909UP2	replication	UCSF/NCCC	1	40	0	1	0	NA	NA	48.0528
90UP1	replication	UCSF/NCCC	1	63	0	1	1	NA	NA	94.2
911UP1	replication	UCSF/NCCC	1	52	0	1	1	NA	NA	114.785
912UP2	replication	UCSF/NCCC	1	68	1	1	1	NA	NA	73
914UP2	replication	UCSF/NCCC	1	45	0	1	1	NA	NA	84.7013
918UP1	replication	UCSF/NCCC	1	48	0	NA	NA	NA	NA	171.719
91UP1	replication	UCSF/NCCC	1	54	0	0	0	NA	NA	98.2
920UP2	replication	UCSF/NCCC	1	62	0	0	0	NA	NA	49.2378
924UP1	replication	UCSF/NCCC	1	55	0	0	0	NA	NA	153.899
925UP2	replication	UCSF/NCCC	1	67	0	1	1	NA	NA	44.4881
928UP2	replication	UCSF/NCCC	1	41	0	1	1	NA	NA	64.818
929UP2	replication	UCSF/NCCC	1	36	0	1	1	NA	NA	80.8
92UP2	replication	UCSF/NCCC	1	53	0	1	1	NA	NA	106.272
931UP2	replication	UCSF/NCCC	1	47	0	1	1	NA	NA	81.4
932UP2	replication	UCSF/NCCC	1	43	0	0	1	NA	NA	79.1482
933UP2	replication	UCSF/NCCC	1	49	0	1	1	NA	NA	64.319
934UP2	replication	UCSF/NCCC	1	60	0	1	1	NA	NA	53.3008
93UP1	replication	UCSF/NCCC	1	63	0	0	0	NA	NA	119.9
95UP1	replication	UCSF/NCCC	1	60	0	0	0	NA	NA	92.8
97UP1	replication	UCSF/NCCC	1	49	0	0	0	NA	NA	98.8
98UP2	replication	UCSF/NCCC	1	52	0	0	0	NA	NA	49.7649
CA00223	replication	Coriell/CPIC	1	61	1	1	NA	NA	NA	75.7863
CA01736	replication	Coriell/CPIC	1	31	0	0	0	NA	NA	82.9599
CA01770	replication	Coriell/CPIC	1	29	0	NA	NA	NA	NA	81.12
CA01863	replication	Coriell/CPIC	1	22	0	0	0	NA	NA	51.3
CA01923	replication	Coriell/CPIC	1	38	0	1	1	NA	NA	74.03
CA01969	replication	Coriell/CPIC	1	33	1	1	1	NA	NA	45.96
CA01999	replication	Coriell/CPIC	1	31	0	1	0	NA	NA	99.0079
CA02234	replication	Coriell/CPIC	1	37	0	0	0	NA	NA	62.61
CA02252	replication	Coriell/CPIC	1	31	1	0	0	NA	NA	103.45
CA02269	replication	Coriell/CPIC	1	28	1	0	0	0	1	108.205
CA02275	replication	Coriell/CPIC	1	33	0	0	0	0	1	79.42
CA02335	replication	Coriell/CPIC	1	38	0	1	1	1	0	98.031
CA02660	replication	Coriell/CPIC	1	51	0	1	1	NA	NA	67.9664
CA03208	replication	Coriell/CPIC	1	53	0	0	0	1	0	85.52
CA03504	replication	Coriell/CPIC	1	50	0	0	0	0	1	112.061
CA03628	replication	Coriell/CPIC	1	48	0	1	0	NA	NA	100.042
CA03665	replication	Coriell/CPIC	1	64	1	1	0	NA	NA	140.247
CA03721	replication	Coriell/CPIC	1	51	1	1	1	NA	NA	34.62
CA04238	replication	Coriell/CPIC	1	55	1	1	1	NA	NA	43.87
CA04323	replication	Coriell/CPIC	1	44	1	1	1	NA	NA	77.72
CA04411	replication	Coriell/CPIC	1	54	1	1	0	NA	NA	91.77
CA04424	replication	Coriell/CPIC	1	38	1	0	0	0	1	59.44
CA04477	replication	Coriell/CPIC	1	49	1	1	1	NA	NA	73.38
CA04537	replication	Coriell/CPIC	1	59	1	1	1	NA	NA	81.3611
CA04587	replication	Coriell/CPIC	1	63	1	1	1	NA	NA	79.7529
CA05493	replication	Coriell/CPIC	1	40	1	1	1	NA	NA	23.75
CA05627	replication	Coriell/CPIC	1	41	0	0	NA	NA	NA	47.9973
CA05741	replication	Coriell/CPIC	1	51	0	1	1	NA	NA	28.5718
CA06828	replication	Coriell/CPIC	1	63	1	1	1	NA	NA	63.44
CA06994	replication	Coriell/CPIC	1	42	1	NA	NA	NA	NA	76.99
CA07092	replication	Coriell/CPIC	1	41	1	0	0	NA	NA	67.08
CA07627	replication	Coriell/CPIC	1	43	1	0	0	0	1	98
CA07750	replication	Coriell/CPIC	1	43	1	1	1	NA	NA	48.8
CA08941	replication	Coriell/CPIC	1	48	0	NA	NA	NA	NA	96.7
CA09090	replication	Coriell/CPIC	1	42	1	1	1	NA	NA	86.3809
CA09145	replication	Coriell/CPIC	1	61	0	1	1	NA	NA	86.4
CA09179	replication	Coriell/CPIC	1	47	0	0	0	NA	NA	76.18
CA09217	replication	Coriell/CPIC	1	51	0	1	1	NA	NA	62.3794
CA09435	replication	Coriell/CPIC	1	60	1	1	1	NA	NA	51.64
CA09464	replication	Coriell/CPIC	1	53	1	1	1	NA	NA	70.4
CA10135	replication	Coriell/CPIC	1	44	0	0	0	NA	NA	53.59
CA101609	replication	Coriell/CPIC	1	43	0	NA	NA	NA	NA	79.6
CA101687	replication	Coriell/CPIC	1	42	1	1	NA	NA	NA	28.86
CA101737	replication	Coriell/CPIC	1	34	0	1	1	0	0	76.6241
CA101831	replication	Coriell/CPIC	1	47	0	1	1	0	0	63.35
CA101871	replication	Coriell/CPIC	1	42	1	1	1	0	0	76.9666
CA102222	replication	Coriell/CPIC	1	58	1	1	1	0	0	82.4507
CA10226	replication	Coriell/CPIC	1	30	0	1	0	NA	NA	75.44
CA102530	replication	Coriell/CPIC	1	29	0	0	0	1	0	81.3206
CA10255	replication	Coriell/CPIC	1	31	1	1	0	NA	NA	97.05
CA102585	replication	Coriell/CPIC	1	64	1	0	0	0	1	71.08
CA102883	replication	Coriell/CPIC	1	51	1	1	1	0	0	80.3876
CA102994	replication	Coriell/CPIC	1	48	1	0	0	NA	NA	81.9
CA103003	replication	Coriell/CPIC	1	32	0	0	0	NA	NA	89.0315
CA10586	replication	Coriell/CPIC	1	31	1	NA	NA	NA	NA	71.05
CA10593	replication	Coriell/CPIC	1	27	0	1	1	NA	NA	46.0061
CA10682	replication	Coriell/CPIC	1	59	1	1	1	0	0	63.19
CA10705	replication	Coriell/CPIC	1	53	1	0	0	1	0	79.79
CA10741	replication	Coriell/CPIC	1	35	1	1	1	0	0	65.75
CA107832	replication	Coriell/CPIC	1	50	1	NA	NA	NA	NA	52.6902
CA109654	replication	Coriell/CPIC	1	43	0	1	0	0	0	73
CA109786	replication	Coriell/CPIC	1	60	1	1	1	0	0	59.9705
CA10999	replication	Coriell/CPIC	1	49	1	0	0	NA	NA	44.8771
CA11038	replication	Coriell/CPIC	1	53	NA	1	1	NA	NA	88.42
CA11059	replication	Coriell/CPIC	1	47	0	0	0	NA	NA	81.5988
CA112042	replication	Coriell/CPIC	1	49	1	0	0	0	1	23.5349
CA11232	replication	Coriell/CPIC	1	45	0	1	1	NA	NA	78.2075
CA11324	replication	Coriell/CPIC	1	51	0	1	1	0	0	61.8901
CA11338	replication	Coriell/CPIC	1	55	0	0	0	NA	NA	32.5667
CA11363	replication	Coriell/CPIC	1	63	0	1	1	NA	NA	104.78
CA11403	replication	Coriell/CPIC	1	29	0	1	1	0	0	104.209
CA114558	replication	Coriell/CPIC	1	60	0	1	1	NA	NA	108.739
CA114620	replication	Coriell/CPIC	1	43	1	1	1	0	0	60.8789
CA114623	replication	Coriell/CPIC	1	40	0	NA	NA	NA	NA	72.2
CA114638	replication	Coriell/CPIC	1	59	0	1	0	1	0	47.08
CA11471	replication	Coriell/CPIC	1	42	0	NA	NA	NA	NA	64.5781
CA114783	replication	Coriell/CPIC	1	47	0	1	1	0	0	49.73
CA11482	replication	Coriell/CPIC	1	42	0	1	1	NA	NA	97.6
CA11509	replication	Coriell/CPIC	1	57	1	0	0	1	0	82.21
CA11517	replication	Coriell/CPIC	1	56	0	1	1	NA	NA	88.21
CA116233	replication	Coriell/CPIC	1	45	1	1	1	0	0	84.152
CA116259	replication	Coriell/CPIC	1	45	0	1	1	1	0	89.4918
CA116346	replication	Coriell/CPIC	1	59	1	1	1	1	0	75.0625
CA116394	replication	Coriell/CPIC	1	36	1	1	1	0	0	32.69
CA116634	replication	Coriell/CPIC	1	34	0	1	1	0	0	57.44
CA116657	replication	Coriell/CPIC	1	53	0	0	0	0	1	70.15
CA116664	replication	Coriell/CPIC	1	54	NA	1	1	0	0	93.35
CA116674	replication	Coriell/CPIC	1	57	0	1	1	0	0	73.1
CA116812	replication	Coriell/CPIC	1	56	1	NA	NA	NA	NA	57.8362
CA116863	replication	Coriell/CPIC	1	33	0	1	1	NA	NA	86.2
CA11695	replication	Coriell/CPIC	1	64	1	1	1	NA	NA	71.6424
CA116983	replication	Coriell/CPIC	1	57	0	NA	NA	NA	NA	63.4043
CA116984	replication	Coriell/CPIC	1	60	0	1	1	0	0	70.5
CA116985	replication	Coriell/CPIC	1	42	1	0	0	0	1	76.4102
CA117014	replication	Coriell/CPIC	1	42	0	1	1	0	0	78.6476
CA117126	replication	Coriell/CPIC	1	54	0	1	1	1	0	53.0256
CA117141	replication	Coriell/CPIC	1	44	1	1	0	0	0	59.6842
CA117292	replication	Coriell/CPIC	1	55	0	1	1	0	0	36.06
CA117325	replication	Coriell/CPIC	1	59	1	1	1	0	0	77.6848
CA117392	replication	Coriell/CPIC	1	62	0	1	1	NA	NA	72.3756
CA117414	replication	Coriell/CPIC	1	50	0	NA	NA	NA	NA	87.9248
CA117417	replication	Coriell/CPIC	1	31	0	1	0	0	0	78.4014
CA119987	replication	Coriell/CPIC	1	50	1	NA	NA	NA	NA	56.2122
CA120018	replication	Coriell/CPIC	1	36	1	1	1	NA	NA	70.1199
CA120028	replication	Coriell/CPIC	1	37	0	1	1	0	0	80.8764
CA120042	replication	Coriell/CPIC	1	58	0	0	0	0	1	64.3413
CA120082	replication	Coriell/CPIC	1	56	0	1	1	1	0	63.5634
CA120120	replication	Coriell/CPIC	1	55	1	1	0	0	0	53.46
CA121361	replication	Coriell/CPIC	1	56	1	0	0	0	1	75
CA121403	replication	Coriell/CPIC	1	63	1	1	1	NA	NA	79.3
CA121427	replication	Coriell/CPIC	1	55	0	1	0	0	0	70.2152
CA121430	replication	Coriell/CPIC	1	41	NA	NA	NA	NA	NA	69.6176
CA121436	replication	Coriell/CPIC	1	55	0	1	1	NA	NA	33.63
CA121437	replication	Coriell/CPIC	1	38	1	1	1	0	0	45.1388
CA121446	replication	Coriell/CPIC	1	41	0	0	0	NA	NA	63.69
CA121473	replication	Coriell/CPIC	1	36	1	1	0	1	0	80.8886
CA121507	replication	Coriell/CPIC	1	58	0	1	0	0	0	66.7347
CA121534	replication	Coriell/CPIC	1	54	0	1	1	NA	NA	54.2748
CA121580	replication	Coriell/CPIC	1	57	0	1	1	0	0	73.0945
CA121602	replication	Coriell/CPIC	1	53	0	0	0	1	0	84.98
CA121610	replication	Coriell/CPIC	1	44	1	0	1	1	0	99.8419
CA121623	replication	Coriell/CPIC	1	46	0	0	0	1	0	67.67
CA121625	replication	Coriell/CPIC	1	54	0	1	1	0	0	79.7405
CA124083	replication	Coriell/CPIC	1	53	1	0	0	1	0	62.3511
CA124099	replication	Coriell/CPIC	1	50	0	1	1	0	0	71.2506
CA124122	replication	Coriell/CPIC	1	62	1	0	0	0	1	99.3
CA124181	replication	Coriell/CPIC	1	53	0	1	0	1	0	74.3
CA124204	replication	Coriell/CPIC	1	58	1	0	0	0	1	71.6849
CA124218	replication	Coriell/CPIC	1	46	1	1	1	1	0	54.07
CA124263	replication	Coriell/CPIC	1	55	1	0	0	1	0	67.2838
CA124312	replication	Coriell/CPIC	1	38	0	1	1	0	0	68.1
CA12580	replication	Coriell/CPIC	1	50	0	1	1	NA	NA	64.82
CA12645	replication	Coriell/CPIC	1	34	0	1	1	0	0	86.2
CA12668	replication	Coriell/CPIC	1	42	1	1	1	NA	NA	106.03
CA127131	replication	Coriell/CPIC	1	60	1	0	0	1	0	87.0432
CA12839	replication	Coriell/CPIC	1	63	0	NA	NA	NA	NA	103.479
CA12885	replication	Coriell/CPIC	1	47	1	1	0	NA	NA	90.4873
CA12937	replication	Coriell/CPIC	1	50	0	1	1	NA	NA	92.66
CA12954	replication	Coriell/CPIC	1	35	0	1	1	NA	NA	76.6311
CA129731	replication	Coriell/CPIC	1	25	0	1	0	1	0	56.8262
CA129777	replication	Coriell/CPIC	1	58	0	NA	NA	NA	NA	49.08
CA129780	replication	Coriell/CPIC	1	63	0	1	1	0	0	82.6836
CA129781	replication	Coriell/CPIC	1	48	0	NA	NA	NA	NA	82.0822
CA129805	replication	Coriell/CPIC	1	42	0	1	1	1	0	68.0047
CA129875	replication	Coriell/CPIC	1	59	0	1	1	0	0	62.89
CA129938	replication	Coriell/CPIC	1	55	1	1	1	0	0	93.9996
CA129967	replication	Coriell/CPIC	1	58	1	1	1	0	0	60.35
CA132798	replication	Coriell/CPIC	1	31	0	0	0	0	1	62.2959
CA132839	replication	Coriell/CPIC	1	49	0	1	1	0	0	59.7992
CA132870	replication	Coriell/CPIC	1	54	1	1	0	NA	NA	78.7514
CA132871	replication	Coriell/CPIC	1	43	0	NA	NA	NA	NA	92.7152
CA132881	replication	Coriell/CPIC	1	48	0	1	1	0	0	78.0569
CA132911	replication	Coriell/CPIC	1	42	0	1	1	NA	NA	80.8011
CA133007	replication	Coriell/CPIC	1	42	1	1	1	0	0	73.3714
CA134801	replication	Coriell/CPIC	1	56	0	1	0	0	0	49.3634
CA134838	replication	Coriell/CPIC	1	50	0	1	1	0	0	65.5706
CA134853	replication	Coriell/CPIC	1	58	0	0	0	1	0	65.7601
CA136015	replication	Coriell/CPIC	1	51	0	1	1	0	0	31.492
CA136043	replication	Coriell/CPIC	1	41	1	1	1	NA	NA	92.1425
CA136092	replication	Coriell/CPIC	1	46	0	0	0	0	1	80.4027
CA142771	replication	Coriell/CPIC	1	45	1	1	1	0	0	87.0791
CA142869	replication	Coriell/CPIC	1	32	0	1	1	1	0	59.7665
CA142893	replication	Coriell/CPIC	1	48	0	1	1	NA	NA	57.185
CA142905	replication	Coriell/CPIC	1	52	0	1	1	0	0	73.9527
CA144005	replication	Coriell/CPIC	1	40	0	0	0	NA	NA	55.8815
CA144052	replication	Coriell/CPIC	1	53	1	0	0	NA	NA	80.97
CA144057	replication	Coriell/CPIC	1	48	0	0	0	0	1	81.0793
CA144122	replication	Coriell/CPIC	1	42	0	0	0	1	0	65.3929
CA144123	replication	Coriell/CPIC	1	63	0	0	0	1	0	62.5273
CA144158	replication	Coriell/CPIC	1	57	1	1	0	0	0	48.98
CA144166	replication	Coriell/CPIC	1	55	0	0	0	0	1	71.87
CA144168	replication	Coriell/CPIC	1	34	0	0	0	0	1	50.4852
CA144180	replication	Coriell/CPIC	1	59	0	0	1	0	0	56.2643
CA144185	replication	Coriell/CPIC	1	56	1	0	0	0	1	46.8255
CA144227	replication	Coriell/CPIC	1	42	1	1	1	0	0	34.8995
CA144246	replication	Coriell/CPIC	1	59	1	1	1	1	0	62.7237
CA144255	replication	Coriell/CPIC	1	64	1	1	1	0	0	83.9712
CA144280	replication	Coriell/CPIC	1	47	0	1	1	0	0	84.3903
CA144293	replication	Coriell/CPIC	1	47	0	1	1	0	0	66.1474
CA144294	replication	Coriell/CPIC	1	57	NA	1	1	0	0	63.3144
CA144299	replication	Coriell/CPIC	1	62	0	1	0	0	0	77.9867
CA144306	replication	Coriell/CPIC	1	53	0	0	0	0	1	54.1296
CA144331	replication	Coriell/CPIC	1	49	1	1	1	0	0	61.9731
CA144405	replication	Coriell/CPIC	1	52	0	1	0	1	0	78.7567
CA145039	replication	Coriell/CPIC	1	46	0	1	1	1	0	63.956
CA145076	replication	Coriell/CPIC	1	37	0	0	0	1	0	56.9936
CA145147	replication	Coriell/CPIC	1	44	0	1	1	NA	NA	59.4571
CA145154	replication	Coriell/CPIC	1	63	0	1	1	0	0	46.52
CA145156	replication	Coriell/CPIC	1	38	0	0	1	1	0	63.268
CA145187	replication	Coriell/CPIC	1	43	1	1	1	0	0	39.1132
CA147026	replication	Coriell/CPIC	1	49	1	1	1	0	0	88.263
CA147068	replication	Coriell/CPIC	1	42	1	1	1	0	0	98.0843
CA147169	replication	Coriell/CPIC	1	40	0	1	1	0	0	63.1
CA14794	replication	Coriell/CPIC	1	60	0	1	1	0	0	64.98
CA148457	replication	Coriell/CPIC	1	49	1	1	1	1	0	96.7627
CA148476	replication	Coriell/CPIC	1	57	0	1	1	0	0	73.91
CA148552	replication	Coriell/CPIC	1	46	0	1	1	0	0	70.0388
CA148577	replication	Coriell/CPIC	1	53	1	1	1	NA	NA	44.5604
CA148580	replication	Coriell/CPIC	1	24	1	NA	NA	NA	NA	72.4266
CA148585	replication	Coriell/CPIC	1	32	0	0	0	NA	NA	77.6564
CA148632	replication	Coriell/CPIC	1	58	0	0	0	0	1	32.7144
CA148636	replication	Coriell/CPIC	1	45	0	0	0	NA	NA	55.74
CA14921	replication	Coriell/CPIC	1	42	0	1	1	NA	NA	103.08
CA149443	replication	Coriell/CPIC	1	39	0	1	1	0	0	92.761
CA15037	replication	Coriell/CPIC	1	39	0	0	0	NA	NA	64.444
CA15038	replication	Coriell/CPIC	1	53	1	0	0	NA	NA	71.91
CA150382	replication	Coriell/CPIC	1	59	1	1	0	1	0	74.2343
CA150539	replication	Coriell/CPIC	1	54	0	1	1	0	0	64.9325
CA150565	replication	Coriell/CPIC	1	59	1	1	0	1	0	33.86
CA151297	replication	Coriell/CPIC	1	52	1	1	1	0	0	60.9414
CA151299	replication	Coriell/CPIC	1	51	1	1	0	1	0	163.491
CA151357	replication	Coriell/CPIC	1	45	0	0	0	0	1	84.5404
CA151382	replication	Coriell/CPIC	1	60	1	1	1	0	0	73.0378
CA151394	replication	Coriell/CPIC	1	47	0	1	1	0	0	37.01
CA151401	replication	Coriell/CPIC	1	45	0	1	1	NA	NA	73.5085
CA151568	replication	Coriell/CPIC	1	37	0	1	1	0	0	91.4256
CA15179	replication	Coriell/CPIC	1	53	0	NA	NA	NA	NA	71
CA152332	replication	Coriell/CPIC	1	56	0	0	0	NA	NA	70.6713
CA152579	replication	Coriell/CPIC	1	61	1	1	1	1	0	41.06
CA153901	replication	Coriell/CPIC	1	45	0	0	0	0	1	86.7357
CA153911	replication	Coriell/CPIC	1	62	0	NA	NA	NA	NA	69.0671
CA154013	replication	Coriell/CPIC	1	43	1	1	1	1	0	81.5159
CA154095	replication	Coriell/CPIC	1	38	0	1	1	0	0	62.45
CA154132	replication	Coriell/CPIC	1	63	0	1	1	NA	NA	66.2589
CA154183	replication	Coriell/CPIC	1	50	0	1	1	0	0	62.4812
CA154197	replication	Coriell/CPIC	1	43	1	1	1	0	0	59.7685
CA154203	replication	Coriell/CPIC	1	58	0	1	1	NA	NA	72.0775
CA154319	replication	Coriell/CPIC	1	43	1	1	0	NA	NA	83.7548
CA154375	replication	Coriell/CPIC	1	54	0	0	0	0	1	51.7566
CA154441	replication	Coriell/CPIC	1	42	0	1	1	1	0	90.9016
CA154536	replication	Coriell/CPIC	1	55	0	1	1	0	0	81.8967
CA154565	replication	Coriell/CPIC	1	59	1	1	0	0	0	65.3005
CA155033	replication	Coriell/CPIC	1	60	1	1	1	0	0	43.28
CA155833	replication	Coriell/CPIC	1	60	1	1	1	NA	NA	68.0047
CA155834	replication	Coriell/CPIC	1	52	1	1	1	0	0	35.01
CA156379	replication	Coriell/CPIC	1	56	0	1	1	0	0	77.3729
CA156381	replication	Coriell/CPIC	1	49	0	0	0	0	1	87.7825
CA156391	replication	Coriell/CPIC	1	48	1	1	1	0	0	92.6936
CA156394	replication	Coriell/CPIC	1	42	0	NA	NA	NA	NA	40.69
CA156478	replication	Coriell/CPIC	1	30	1	1	1	0	0	49.5197
CA156677	replication	Coriell/CPIC	1	43	0	0	0	1	0	82.2478
CA156688	replication	Coriell/CPIC	1	52	1	1	1	0	0	71.1058
CA158168	replication	Coriell/CPIC	1	54	0	1	1	1	0	76.9539
CA158195	replication	Coriell/CPIC	1	32	0	NA	NA	1	NA	85.5701
CA158255	replication	Coriell/CPIC	1	50	1	1	1	0	0	61.5993
CA158285	replication	Coriell/CPIC	1	64	0	1	1	NA	NA	59.4153
CA158286	replication	Coriell/CPIC	1	47	1	1	0	1	0	157.503
CA158288	replication	Coriell/CPIC	1	50	1	0	0	NA	NA	57.8429
CA158306	replication	Coriell/CPIC	1	53	NA	1	0	0	0	59.4118
CA158318	replication	Coriell/CPIC	1	34	1	1	1	0	0	72.1025
CA158410	replication	Coriell/CPIC	1	27	1	0	0	0	1	88.7464
CA158445	replication	Coriell/CPIC	1	55	0	1	1	NA	NA	78.319
CA158452	replication	Coriell/CPIC	1	60	0	0	1	1	0	58.1069
CA158470	replication	Coriell/CPIC	1	39	0	0	0	NA	NA	80.935
CA159116	replication	Coriell/CPIC	1	37	0	0	0	0	1	83.9961
CA159412	replication	Coriell/CPIC	1	46	0	1	1	0	0	39.5297
CA159418	replication	Coriell/CPIC	1	47	0	0	0	NA	NA	66.1275
CA160805	replication	Coriell/CPIC	1	59	1	0	0	NA	NA	64.0383
CA160863	replication	Coriell/CPIC	1	43	1	1	1	0	0	53.8669
CA160879	replication	Coriell/CPIC	1	37	NA	1	1	NA	NA	81.5015
CA160952	replication	Coriell/CPIC	1	41	1	0	0	NA	NA	34.23
CA160964	replication	Coriell/CPIC	1	32	1	0	0	0	1	60.789
CA160998	replication	Coriell/CPIC	1	46	0	1	0	0	0	80.3736
CA161031	replication	Coriell/CPIC	1	40	0	1	1	1	0	43.29
CA161047	replication	Coriell/CPIC	1	51	0	1	0	NA	NA	62.8554
CA161153	replication	Coriell/CPIC	1	40	1	1	1	1	0	70.4677
CA161161	replication	Coriell/CPIC	1	44	0	0	0	1	0	71.419
CA161183	replication	Coriell/CPIC	1	37	0	0	0	0	1	54
CA161211	replication	Coriell/CPIC	1	48	0	NA	NA	NA	NA	87.5004
CA161286	replication	Coriell/CPIC	1	58	0	1	1	0	0	63.2297
CA161311	replication	Coriell/CPIC	1	54	0	1	0	0	0	41.7676
CA161339	replication	Coriell/CPIC	1	55	1	1	1	1	0	83.2304
CA161363	replication	Coriell/CPIC	1	49	0	NA	NA	NA	NA	70.6271
CA161383	replication	Coriell/CPIC	1	52	0	NA	NA	NA	NA	84.5898
CA161438	replication	Coriell/CPIC	1	46	1	1	1	0	0	70.028
CA161510	replication	Coriell/CPIC	1	28	NA	0	0	1	0	75.08
CA161550	replication	Coriell/CPIC	1	44	1	1	1	0	0	46.16
CA161650	replication	Coriell/CPIC	1	28	0	0	0	1	0	68.4386
CA161719	replication	Coriell/CPIC	1	48	0	1	1	NA	NA	65.5591
CA161724	replication	Coriell/CPIC	1	56	1	1	1	1	0	59.5618
CA161931	replication	Coriell/CPIC	1	52	0	1	0	0	0	83.2632
CA161979	replication	Coriell/CPIC	1	34	0	0	0	0	1	26.32
CA162096	replication	Coriell/CPIC	1	47	0	1	1	0	0	75.2517
CA162098	replication	Coriell/CPIC	1	39	0	0	0	0	1	46.39
CA162108	replication	Coriell/CPIC	1	49	0	1	1	0	0	69.0211
CA16240	replication	Coriell/CPIC	1	43	0	0	0	1	0	49.2845
CA16255	replication	Coriell/CPIC	1	46	0	0	0	0	1	97.7
CA16258	replication	Coriell/CPIC	1	44	1	NA	NA	NA	NA	64.04
CA162793	replication	Coriell/CPIC	1	39	1	1	0	NA	NA	82.6602
CA163078	replication	Coriell/CPIC	1	55	0	1	0	1	0	64.9616
CA163087	replication	Coriell/CPIC	1	60	0	1	1	0	0	36.3074
CA163088	replication	Coriell/CPIC	1	47	1	1	1	0	0	56.3538
CA163291	replication	Coriell/CPIC	1	63	0	1	1	0	0	77.4283
CA163294	replication	Coriell/CPIC	1	48	0	1	1	0	0	72.2203
CA163300	replication	Coriell/CPIC	1	27	1	1	0	1	0	74.8103
CA163775	replication	Coriell/CPIC	1	40	0	1	1	NA	NA	88.7573
CA163789	replication	Coriell/CPIC	1	46	1	1	1	0	0	42.6204
CA163878	replication	Coriell/CPIC	1	56	1	1	1	0	0	47.95
CA163903	replication	Coriell/CPIC	1	60	0	1	1	0	0	77.7126
CA163909	replication	Coriell/CPIC	1	57	0	1	1	1	0	78.0758
CA163950	replication	Coriell/CPIC	1	61	0	1	1	0	0	37.68
CA164735	replication	Coriell/CPIC	1	60	1	1	1	1	0	48.54
CA166199	replication	Coriell/CPIC	1	50	NA	NA	NA	NA	NA	88.1451
CA166212	replication	Coriell/CPIC	1	42	0	1	1	0	0	75.434
CA166222	replication	Coriell/CPIC	1	64	1	1	1	NA	NA	92.7991
CA166226	replication	Coriell/CPIC	1	54	1	1	1	0	0	65.6109
CA166245	replication	Coriell/CPIC	1	38	1	1	1	0	0	86.2803
CA166276	replication	Coriell/CPIC	1	54	0	1	1	0	0	30.82
CA166332	replication	Coriell/CPIC	1	50	0	0	0	1	0	71.6762
CA166348	replication	Coriell/CPIC	1	43	0	1	1	0	0	82.9438
CA166388	replication	Coriell/CPIC	1	42	0	0	0	0	1	101.08
CA166405	replication	Coriell/CPIC	1	50	0	1	1	0	0	100.506
CA166426	replication	Coriell/CPIC	1	35	0	1	1	0	0	28.8
CA166465	replication	Coriell/CPIC	1	48	1	1	0	1	0	65.6113
CA166508	replication	Coriell/CPIC	1	37	0	1	1	0	0	69.15
CA166642	replication	Coriell/CPIC	1	52	0	0	0	1	0	86.0298
CA166644	replication	Coriell/CPIC	1	47	0	1	1	0	0	61.48
CA166671	replication	Coriell/CPIC	1	53	NA	0	0	NA	NA	52.6898
CA166733	replication	Coriell/CPIC	1	51	1	0	0	NA	NA	24.3255
CA166740	replication	Coriell/CPIC	1	43	1	1	1	0	0	83.2511
CA166742	replication	Coriell/CPIC	1	53	1	0	0	0	1	93.9491
CA166747	replication	Coriell/CPIC	1	53	1	1	1	0	0	68.3609
CA166771	replication	Coriell/CPIC	1	59	0	1	1	0	0	46.8671
CA166775	replication	Coriell/CPIC	1	59	0	1	1	0	0	73.1601
CA166793	replication	Coriell/CPIC	1	36	0	1	1	0	0	64.158
CA166831	replication	Coriell/CPIC	1	60	NA	1	1	0	0	71.6704
CA167361	replication	Coriell/CPIC	1	48	1	1	1	NA	NA	66.0027
CA167410	replication	Coriell/CPIC	1	58	NA	1	1	NA	NA	72.1912
CA167415	replication	Coriell/CPIC	1	56	NA	1	1	0	0	66.9745
CA167430	replication	Coriell/CPIC	1	40	0	1	1	0	0	77.5125
CA167453	replication	Coriell/CPIC	1	63	NA	1	1	0	0	75.5936
CA167537	replication	Coriell/CPIC	1	59	NA	1	1	1	0	58.2196
CA167553	replication	Coriell/CPIC	1	39	0	0	0	0	1	66.9889
CA167565	replication	Coriell/CPIC	1	60	NA	1	1	NA	NA	97.8217
CA167591	replication	Coriell/CPIC	1	41	1	1	1	0	0	120.364
CA169170	replication	Coriell/CPIC	1	47	1	1	1	0	0	44.01
CA169287	replication	Coriell/CPIC	1	42	1	1	1	1	0	82.0169
CA169289	replication	Coriell/CPIC	1	47	0	0	0	0	1	71.3996
CA169313	replication	Coriell/CPIC	1	57	1	0	0	0	1	52.12
CA169337	replication	Coriell/CPIC	1	47	0	1	1	0	0	59.41
CA169351	replication	Coriell/CPIC	1	45	1	1	1	0	0	88.8862
CA169357	replication	Coriell/CPIC	1	31	1	0	0	1	0	28.4181
CA169375	replication	Coriell/CPIC	1	43	1	1	1	0	0	75.4133
CA169397	replication	Coriell/CPIC	1	38	0	0	0	1	0	60.6682
CA169415	replication	Coriell/CPIC	1	55	0	0	0	NA	NA	89.6953
CA169434	replication	Coriell/CPIC	1	63	1	1	0	1	0	69.7171
CA169477	replication	Coriell/CPIC	1	51	1	0	0	1	0	78.0507
CA169478	replication	Coriell/CPIC	1	44	1	0	0	1	0	75.539
CA169638	replication	Coriell/CPIC	1	61	NA	1	1	1	0	71.7555
CA169774	replication	Coriell/CPIC	1	57	1	0	0	0	1	52.56
CA169918	replication	Coriell/CPIC	1	58	1	0	0	0	1	57.37
CA170068	replication	Coriell/CPIC	1	52	0	1	1	NA	NA	68.0804
CA170071	replication	Coriell/CPIC	1	49	1	1	1	NA	NA	70.9
CA170104	replication	Coriell/CPIC	1	44	1	1	1	0	0	71.6054
CA170487	replication	Coriell/CPIC	1	44	NA	1	0	NA	NA	74.4869
CA170493	replication	Coriell/CPIC	1	48	0	0	0	0	1	52.86
CA170503	replication	Coriell/CPIC	1	49	1	1	1	0	0	80.3053
CA170509	replication	Coriell/CPIC	1	34	1	1	1	0	0	74.2118
CA170525	replication	Coriell/CPIC	1	39	0	0	0	0	1	46.5071
CA170529	replication	Coriell/CPIC	1	41	1	1	1	NA	NA	31.8954
CA171487	replication	Coriell/CPIC	1	39	0	1	1	0	0	80.5922
CA171532	replication	Coriell/CPIC	1	39	0	1	1	1	0	57.2437
CA171533	replication	Coriell/CPIC	1	38	1	1	1	1	0	61.21
CA171578	replication	Coriell/CPIC	1	55	NA	NA	NA	0	NA	86.0445
CA171626	replication	Coriell/CPIC	1	58	1	0	0	0	1	20.26
CA171635	replication	Coriell/CPIC	1	56	1	0	0	0	1	60.3076
CA171639	replication	Coriell/CPIC	1	50	0	0	0	0	1	68.8185
CA171668	replication	Coriell/CPIC	1	53	1	1	1	0	0	69.21
CA171679	replication	Coriell/CPIC	1	63	0	1	1	0	0	84.2402
CA171722	replication	Coriell/CPIC	1	51	1	0	0	0	1	94.5632
CA17175	replication	Coriell/CPIC	1	58	1	1	1	NA	NA	78.2902
CA171758	replication	Coriell/CPIC	1	38	0	0	NA	1	NA	91.2867
CA171780	replication	Coriell/CPIC	1	53	0	1	1	0	0	76.6682
CA171814	replication	Coriell/CPIC	1	40	1	1	1	0	0	75.4984
CA171840	replication	Coriell/CPIC	1	64	0	0	0	0	1	96.52
CA171854	replication	Coriell/CPIC	1	46	1	1	1	1	0	90.7868
CA171863	replication	Coriell/CPIC	1	49	0	1	1	1	0	79.7195
CA171889	replication	Coriell/CPIC	1	48	0	1	1	0	0	71.9488
CA171910	replication	Coriell/CPIC	1	49	0	1	1	0	0	70.1411
CA171918	replication	Coriell/CPIC	1	54	0	1	1	0	0	86.0928
CA171943	replication	Coriell/CPIC	1	40	0	1	1	1	0	63.67
CA171954	replication	Coriell/CPIC	1	43	0	NA	NA	NA	NA	87.8465
CA172516	replication	Coriell/CPIC	1	62	NA	1	1	1	0	87.9458
CA172582	replication	Coriell/CPIC	1	34	0	1	1	0	0	63.6802
CA172610	replication	Coriell/CPIC	1	60	1	1	1	0	0	80.9333
CA172641	replication	Coriell/CPIC	1	27	0	0	0	NA	NA	78.3247
CA172644	replication	Coriell/CPIC	1	30	0	1	1	1	0	71.1151
CA172681	replication	Coriell/CPIC	1	61	1	1	0	0	0	87.9386
CA172720	replication	Coriell/CPIC	1	36	0	0	0	1	0	95.0057
CA172722	replication	Coriell/CPIC	1	46	NA	1	1	0	0	84.3304
CA172726	replication	Coriell/CPIC	1	52	1	1	1	0	0	91.0347
CA172788	replication	Coriell/CPIC	1	34	0	1	1	1	0	81.8964
CA172791	replication	Coriell/CPIC	1	59	0	1	1	0	0	79.8888
CA172801	replication	Coriell/CPIC	1	40	0	NA	NA	NA	NA	45.76
CA172850	replication	Coriell/CPIC	1	28	0	1	1	0	0	68.3322
CA172853	replication	Coriell/CPIC	1	45	1	1	1	1	0	49.17
CA172857	replication	Coriell/CPIC	1	47	0	1	1	NA	NA	81.1445
CA172887	replication	Coriell/CPIC	1	63	NA	1	1	0	0	64.7135
CA173474	replication	Coriell/CPIC	1	61	1	1	1	0	0	63.9262
CA173480	replication	Coriell/CPIC	1	43	1	1	1	0	0	94.4116
CA173505	replication	Coriell/CPIC	1	40	0	1	1	0	0	84.5128
CA173575	replication	Coriell/CPIC	1	33	1	0	0	1	0	80.2789
CA173625	replication	Coriell/CPIC	1	56	0	1	NA	NA	NA	90.6794
CA173647	replication	Coriell/CPIC	1	50	1	1	1	0	0	28.02
CA173648	replication	Coriell/CPIC	1	50	0	1	0	1	0	92.7579
CA173650	replication	Coriell/CPIC	1	38	1	NA	NA	NA	NA	66.6056
CA173669	replication	Coriell/CPIC	1	52	0	1	1	0	0	70.1687
CA173679	replication	Coriell/CPIC	1	61	1	1	1	0	0	81.9521
CA173695	replication	Coriell/CPIC	1	51	0	1	1	0	0	92.5722
CA174174	replication	Coriell/CPIC	1	47	1	1	1	0	0	80.3948
CA174177	replication	Coriell/CPIC	1	37	0	NA	NA	0	NA	64.4468
CA174179	replication	Coriell/CPIC	1	54	1	0	0	1	0	70.1602
CA174199	replication	Coriell/CPIC	1	58	0	1	0	0	0	85.3325
CA174201	replication	Coriell/CPIC	1	28	0	0	0	1	0	86.2959
CA174238	replication	Coriell/CPIC	1	55	0	1	1	1	0	75.5817
CA174241	replication	Coriell/CPIC	1	61	NA	1	1	0	0	66.7651
CA174249	replication	Coriell/CPIC	1	35	0	NA	NA	NA	NA	80.2025
CA174276	replication	Coriell/CPIC	1	53	0	0	0	0	1	85.9048
CA174290	replication	Coriell/CPIC	1	43	NA	1	1	0	0	75.9875
CA175250	replication	Coriell/CPIC	1	42	0	NA	NA	NA	NA	89.7707
CA175257	replication	Coriell/CPIC	1	63	0	0	0	1	0	80.9429
CA175269	replication	Coriell/CPIC	1	48	0	1	1	0	0	58.9913
CA175279	replication	Coriell/CPIC	1	49	1	1	1	0	0	73.0951
CA175334	replication	Coriell/CPIC	1	52	0	0	0	1	0	90.4284
CA175344	replication	Coriell/CPIC	1	61	0	1	1	0	0	57.799
CA175384	replication	Coriell/CPIC	1	53	NA	NA	NA	NA	NA	74.2605
CA175408	replication	Coriell/CPIC	1	52	0	1	1	0	0	84.6703
CA175433	replication	Coriell/CPIC	1	49	0	1	1	0	0	77.5634
CA175436	replication	Coriell/CPIC	1	53	0	0	0	0	1	62.8422
CA175463	replication	Coriell/CPIC	1	54	1	1	1	0	0	85.5562
CA175520	replication	Coriell/CPIC	1	50	0	1	0	1	0	87.3869
CA175543	replication	Coriell/CPIC	1	41	NA	1	1	0	0	72.4639
CA175564	replication	Coriell/CPIC	1	45	1	0	0	1	0	68.2037
CA175843	replication	Coriell/CPIC	1	57	0	0	0	0	1	64.1155
CA175852	replication	Coriell/CPIC	1	55	1	1	1	0	0	88.9992
CA175899	replication	Coriell/CPIC	1	45	1	1	1	0	0	50.8772
CA176040	replication	Coriell/CPIC	1	43	NA	1	0	0	0	73.5249
CA176049	replication	Coriell/CPIC	1	59	1	NA	NA	NA	NA	76.4312
CA176095	replication	Coriell/CPIC	1	55	0	0	0	1	0	82.0136
CA176750	replication	Coriell/CPIC	1	45	1	0	0	0	1	54.033
CA176805	replication	Coriell/CPIC	1	41	0	1	1	0	0	67.2912
CA176875	replication	Coriell/CPIC	1	42	NA	0	0	0	1	111.482
CA176927	replication	Coriell/CPIC	1	50	0	1	1	0	0	64.579
CA176958	replication	Coriell/CPIC	1	54	0	1	1	0	0	30.3678
CA177325	replication	Coriell/CPIC	1	51	1	1	1	0	0	61.33
CA177401	replication	Coriell/CPIC	1	42	1	1	1	0	0	62.3848
CA177403	replication	Coriell/CPIC	1	63	NA	1	1	0	0	97.5029
CA177415	replication	Coriell/CPIC	1	53	0	NA	NA	NA	NA	75.9172
CA177431	replication	Coriell/CPIC	1	43	0	1	1	NA	NA	86.3596
CA177467	replication	Coriell/CPIC	1	48	0	0	0	0	1	66.6644
CA177471	replication	Coriell/CPIC	1	46	0	1	1	0	0	91.3627
CA177500	replication	Coriell/CPIC	1	40	0	0	0	1	0	71.2971
CA177548	replication	Coriell/CPIC	1	43	0	1	1	0	0	79.436
CA177575	replication	Coriell/CPIC	1	37	1	1	1	1	0	88.2
CA177580	replication	Coriell/CPIC	1	31	NA	0	0	1	0	84.0174
CA177588	replication	Coriell/CPIC	1	50	1	1	0	NA	NA	71.7862
CA177615	replication	Coriell/CPIC	1	46	0	1	1	0	0	45.56
CA177638	replication	Coriell/CPIC	1	47	NA	1	1	0	0	105.511
CA178163	replication	Coriell/CPIC	1	48	1	1	1	0	0	86.2136
CA178183	replication	Coriell/CPIC	1	34	1	1	1	1	0	68.1834
CA178196	replication	Coriell/CPIC	1	53	NA	1	1	0	0	87.3446
CA178198	replication	Coriell/CPIC	1	48	1	1	0	0	0	69.6812
CA178210	replication	Coriell/CPIC	1	60	1	1	1	0	0	87.1518
CA179670	replication	Coriell/CPIC	1	52	0	1	1	0	0	57.7261
CA179675	replication	Coriell/CPIC	1	40	0	1	1	NA	NA	83.3694
CA179709	replication	Coriell/CPIC	1	63	0	1	1	0	0	72.7895
CA179713	replication	Coriell/CPIC	1	33	1	1	1	1	0	76.1372
CA179744	replication	Coriell/CPIC	1	45	1	1	1	NA	NA	76.26
CA179757	replication	Coriell/CPIC	1	43	0	1	1	0	0	85.0813
CA179763	replication	Coriell/CPIC	1	56	1	1	1	NA	NA	73.577
CA179766	replication	Coriell/CPIC	1	44	NA	1	1	1	0	76.8273
CA179767	replication	Coriell/CPIC	1	59	0	0	0	0	1	73.7
CA179813	replication	Coriell/CPIC	1	48	1	1	1	1	0	55.45
CA179831	replication	Coriell/CPIC	1	59	1	1	1	0	0	64.44
CA179857	replication	Coriell/CPIC	1	62	1	NA	NA	NA	NA	83.9358
CA179870	replication	Coriell/CPIC	1	54	NA	1	1	0	0	87.2507
CA179942	replication	Coriell/CPIC	1	54	NA	1	0	0	0	51.5281
CA180021	replication	Coriell/CPIC	1	54	NA	1	1	0	0	72.127
CA180023	replication	Coriell/CPIC	1	59	1	1	1	0	0	85.6208
CA180028	replication	Coriell/CPIC	1	64	0	1	1	0	0	69.5947
CA180034	replication	Coriell/CPIC	1	60	1	1	1	0	0	78.6949
CA180035	replication	Coriell/CPIC	1	54	0	1	0	0	0	71.937
CA180037	replication	Coriell/CPIC	1	60	NA	1	1	0	0	80.3269
CA180057	replication	Coriell/CPIC	1	64	NA	1	1	NA	NA	67.6303
CA180075	replication	Coriell/CPIC	1	60	NA	0	0	0	1	96.7468
CA180081	replication	Coriell/CPIC	1	51	1	0	0	0	1	87.7242
CA180154	replication	Coriell/CPIC	1	37	0	NA	NA	NA	NA	78.4403
CA180166	replication	Coriell/CPIC	1	58	NA	1	1	0	0	67.6241
CA18037	replication	Coriell/CPIC	1	61	1	0	0	NA	NA	88.8131
CA18082	replication	Coriell/CPIC	1	38	0	0	0	NA	NA	90.85
CA180942	replication	Coriell/CPIC	1	33	0	1	1	NA	NA	58.4
CA180983	replication	Coriell/CPIC	1	49	0	1	0	0	0	42.1839
CA180988	replication	Coriell/CPIC	1	51	1	1	1	0	0	83.0581
CA181001	replication	Coriell/CPIC	1	62	0	1	1	0	0	78.6362
CA181046	replication	Coriell/CPIC	1	61	NA	NA	NA	NA	NA	83.4938
CA181115	replication	Coriell/CPIC	1	38	1	1	1	1	0	81.9623
CA181133	replication	Coriell/CPIC	1	60	1	1	1	1	0	80.3166
CA181145	replication	Coriell/CPIC	1	44	0	1	0	0	0	65.7757
CA181170	replication	Coriell/CPIC	1	39	0	1	0	0	0	67.8844
CA181191	replication	Coriell/CPIC	1	46	1	1	1	1	0	99.3495
CA181236	replication	Coriell/CPIC	1	60	0	1	0	0	0	53.081
CA181239	replication	Coriell/CPIC	1	46	0	0	0	1	0	91.9521
CA181251	replication	Coriell/CPIC	1	47	1	1	1	0	0	57.4443
CA181283	replication	Coriell/CPIC	1	35	0	1	1	0	0	78.2888
CA181304	replication	Coriell/CPIC	1	53	0	1	1	0	0	72.1982
CA181314	replication	Coriell/CPIC	1	55	1	1	1	1	0	63.6678
CA181346	replication	Coriell/CPIC	1	59	NA	1	1	0	0	62.4966
CA181405	replication	Coriell/CPIC	1	47	1	1	1	1	0	79.9261
CA18213	replication	Coriell/CPIC	1	56	1	1	1	NA	NA	103.9
CA18230	replication	Coriell/CPIC	1	32	1	0	0	NA	NA	69.8
CA182444	replication	Coriell/CPIC	1	45	0	1	0	0	0	81.9936
CA182511	replication	Coriell/CPIC	1	43	NA	1	1	1	0	78.6321
CA182526	replication	Coriell/CPIC	1	47	NA	0	0	0	1	131.047
CA182565	replication	Coriell/CPIC	1	58	1	1	1	0	0	78.0425
CA182579	replication	Coriell/CPIC	1	59	0	1	1	0	0	77.2812
CA182635	replication	Coriell/CPIC	1	60	0	1	1	0	0	83.4602
CA182645	replication	Coriell/CPIC	1	41	NA	1	1	0	0	102.637
CA182658	replication	Coriell/CPIC	1	50	1	1	1	1	0	57.1139
CA182677	replication	Coriell/CPIC	1	53	NA	1	1	0	0	60.4708
CA182717	replication	Coriell/CPIC	1	55	NA	1	1	0	0	77.3043
CA182749	replication	Coriell/CPIC	1	47	1	1	1	0	0	61.3364
CA182787	replication	Coriell/CPIC	1	64	1	1	1	0	0	86.2669
CA182798	replication	Coriell/CPIC	1	44	NA	0	0	0	1	92.1617
CA182882	replication	Coriell/CPIC	1	47	NA	1	1	0	0	85.8429
CA182910	replication	Coriell/CPIC	1	39	1	1	1	0	0	63.2758
CA182999	replication	Coriell/CPIC	1	40	0	1	1	0	0	74.6232
CA183027	replication	Coriell/CPIC	1	46	NA	1	1	0	0	55.0556
CA183029	replication	Coriell/CPIC	1	34	1	1	1	0	0	76.2658
CA183095	replication	Coriell/CPIC	1	43	0	1	1	NA	NA	56.2012
CA183132	replication	Coriell/CPIC	1	42	NA	1	1	0	0	76.5273
CA183217	replication	Coriell/CPIC	1	39	0	0	1	1	0	79.4794
CA184376	replication	Coriell/CPIC	1	63	0	1	1	0	0	72.69
CA184389	replication	Coriell/CPIC	1	38	0	0	0	0	1	35.32
CA184391	replication	Coriell/CPIC	1	51	0	1	1	0	0	83.3502
CA184392	replication	Coriell/CPIC	1	64	1	0	0	0	1	95.9219
CA184464	replication	Coriell/CPIC	1	59	1	0	0	0	1	95.0679
CA184493	replication	Coriell/CPIC	1	29	NA	1	1	1	0	71.7074
CA186603	replication	Coriell/CPIC	1	43	1	1	0	NA	NA	84.7258
CA186716	replication	Coriell/CPIC	1	26	NA	0	0	1	0	30.85
CA186734	replication	Coriell/CPIC	1	43	1	1	0	0	0	69.11
CA186809	replication	Coriell/CPIC	1	53	NA	1	0	0	0	88.21
CA186820	replication	Coriell/CPIC	1	61	NA	0	0	0	1	111.9
CA186844	replication	Coriell/CPIC	1	54	NA	1	1	1	0	40.3425
CA186862	replication	Coriell/CPIC	1	62	1	1	1	0	0	61.97
CA186876	replication	Coriell/CPIC	1	33	NA	1	1	0	0	77.6314
CA188171	replication	Coriell/CPIC	1	50	0	0	0	0	1	80.886
CA188230	replication	Coriell/CPIC	1	37	0	0	0	0	1	48.02
CA188243	replication	Coriell/CPIC	1	41	0	1	0	1	0	66.4441
CA188484	replication	Coriell/CPIC	1	52	NA	0	0	0	1	73.3893
CA188503	replication	Coriell/CPIC	1	55	0	0	0	0	1	95.3131
CA18897	replication	Coriell/CPIC	1	51	1	1	1	NA	NA	66.64
CA189204	replication	Coriell/CPIC	1	55	0	0	0	0	1	40.7127
CA189292	replication	Coriell/CPIC	1	49	1	1	1	0	0	63.57
CA189299	replication	Coriell/CPIC	1	64	1	0	0	0	1	79.97
CA189422	replication	Coriell/CPIC	1	43	0	1	1	0	0	33.02
CA189426	replication	Coriell/CPIC	1	44	NA	0	0	0	1	70.97
CA189437	replication	Coriell/CPIC	1	62	0	NA	NA	NA	NA	38.94
CA189463	replication	Coriell/CPIC	1	41	1	0	0	NA	NA	54.0893
CA18957	replication	Coriell/CPIC	1	47	0	1	1	NA	NA	89.96
CA190969	replication	Coriell/CPIC	1	45	1	1	1	0	0	42.89
CA190997	replication	Coriell/CPIC	1	35	1	1	0	1	0	70.87
CA191106	replication	Coriell/CPIC	1	52	1	0	0	0	1	73.8248
CA191184	replication	Coriell/CPIC	1	51	NA	0	0	0	1	73.25
CA191342	replication	Coriell/CPIC	1	32	0	0	0	0	1	50.06
CA193194	replication	Coriell/CPIC	1	34	NA	0	0	0	1	24.52
CA193248	replication	Coriell/CPIC	1	53	1	0	0	0	1	60.37
CA193349	replication	Coriell/CPIC	1	42	0	1	1	0	0	69.51
CA193729	replication	Coriell/CPIC	1	58	1	1	1	0	0	124.05
CA19484	replication	Coriell/CPIC	1	43	NA	1	0	NA	NA	70.8
CA19645	replication	Coriell/CPIC	1	30	0	0	0	NA	NA	66.06
CA19918	replication	Coriell/CPIC	1	64	1	0	0	NA	NA	108.04
CA202450	replication	Coriell/CPIC	1	50	NA	0	0	0	1	57.52
CA202524	replication	Coriell/CPIC	1	38	NA	0	0	0	1	75.5907
CA20940	replication	Coriell/CPIC	1	56	1	1	1	NA	NA	77.4
CA20949	replication	Coriell/CPIC	1	51	1	1	0	NA	NA	22.6953
CA21044	replication	Coriell/CPIC	1	45	0	1	0	NA	NA	57.83
CA21856	replication	Coriell/CPIC	1	60	0	1	1	NA	NA	65.2113
CA21910	replication	Coriell/CPIC	1	64	1	NA	NA	NA	NA	36.3
CA21997	replication	Coriell/CPIC	1	27	1	1	1	NA	NA	74.59
CA26748	replication	Coriell/CPIC	1	47	0	1	1	NA	NA	90.3
CA26783	replication	Coriell/CPIC	1	37	0	1	1	NA	NA	77.9
CA28525	replication	Coriell/CPIC	1	42	1	1	1	NA	NA	64.2
CA28848	replication	Coriell/CPIC	1	47	0	1	1	NA	NA	56.39
CA29190	replication	Coriell/CPIC	1	29	1	0	0	0	1	43.07
CA29446	replication	Coriell/CPIC	1	45	1	1	1	NA	NA	64.58
CA29601	replication	Coriell/CPIC	1	25	1	1	0	NA	NA	96.1
CA29703	replication	Coriell/CPIC	1	63	0	1	1	NA	NA	74.23
CA29862	replication	Coriell/CPIC	1	32	0	1	0	NA	NA	26.2315
CA29937	replication	Coriell/CPIC	1	64	1	1	1	NA	NA	83.11
CA32457	replication	Coriell/CPIC	1	44	1	1	1	0	0	102.5
CA32471	replication	Coriell/CPIC	1	44	1	NA	NA	NA	NA	84.4401
CA32472	replication	Coriell/CPIC	1	49	1	1	1	NA	NA	89.9769
CA33225	replication	Coriell/CPIC	1	64	1	1	1	NA	NA	73.6153
CA33929	replication	Coriell/CPIC	1	44	0	0	0	NA	NA	55.8
CA33934	replication	Coriell/CPIC	1	52	1	1	0	1	0	89.7
CA34161	replication	Coriell/CPIC	1	50	1	1	1	0	0	24.5701
CA34193	replication	Coriell/CPIC	1	55	0	1	1	0	0	66.8
CA34451	replication	Coriell/CPIC	1	50	1	1	1	NA	NA	57.8581
CA34466	replication	Coriell/CPIC	1	64	1	1	1	NA	NA	80.07
CA34474	replication	Coriell/CPIC	1	36	0	1	1	NA	NA	70.309
CA39630	replication	Coriell/CPIC	1	48	1	1	NA	NA	NA	63.5
CA39729	replication	Coriell/CPIC	1	62	0	1	1	0	0	97.7
CA39854	replication	Coriell/CPIC	1	36	1	0	0	1	0	137.986
CA40046	replication	Coriell/CPIC	1	50	1	0	0	1	0	74.5859
CA40325	replication	Coriell/CPIC	1	31	1	NA	NA	NA	NA	27.46
CA40351	replication	Coriell/CPIC	1	52	1	NA	NA	NA	NA	48.4534
CA40442	replication	Coriell/CPIC	1	60	1	NA	NA	NA	NA	73.41
CA40828	replication	Coriell/CPIC	1	33	1	1	0	1	0	72.3
CA40872	replication	Coriell/CPIC	1	54	0	1	1	0	0	79.8
CA40924	replication	Coriell/CPIC	1	48	1	1	NA	NA	NA	69.19
CA40959	replication	Coriell/CPIC	1	46	1	1	0	1	0	69.7
CA41001	replication	Coriell/CPIC	1	45	1	0	0	0	1	99.8989
CA41003	replication	Coriell/CPIC	1	34	1	1	1	0	0	82.52
CA41007	replication	Coriell/CPIC	1	37	1	1	1	1	0	92.3
CA41051	replication	Coriell/CPIC	1	39	1	1	1	0	0	73.9533
CA41610	replication	Coriell/CPIC	1	62	1	1	1	0	0	53.8
CA41797	replication	Coriell/CPIC	1	55	1	0	0	NA	NA	80.6
CA41811	replication	Coriell/CPIC	1	61	1	1	1	0	0	72.01
CA42163	replication	Coriell/CPIC	1	43	1	1	1	NA	NA	81.07
CA42433	replication	Coriell/CPIC	1	45	1	1	1	0	0	45.2106
CA42478	replication	Coriell/CPIC	1	46	1	0	0	0	1	71.9713
CA42551	replication	Coriell/CPIC	1	46	0	1	0	1	0	50.06
CA42567	replication	Coriell/CPIC	1	52	1	1	1	NA	NA	41.3065
CA42569	replication	Coriell/CPIC	1	61	0	1	1	0	0	110.81
CA44319	replication	Coriell/CPIC	1	50	1	1	1	0	0	67.24
CA44415	replication	Coriell/CPIC	1	45	1	1	0	0	0	46.3867
CA44442	replication	Coriell/CPIC	1	62	1	0	0	NA	NA	51.1626
CA44539	replication	Coriell/CPIC	1	55	1	1	0	NA	NA	56.63
CA44645	replication	Coriell/CPIC	1	46	1	1	1	0	0	78.66
CA44676	replication	Coriell/CPIC	1	31	0	1	1	0	0	100.71
CA45063	replication	Coriell/CPIC	1	48	0	NA	NA	NA	NA	102.01
CA45208	replication	Coriell/CPIC	1	43	0	1	1	0	0	77.3
CA45210	replication	Coriell/CPIC	1	31	1	0	0	0	1	68.1823
CA45211	replication	Coriell/CPIC	1	50	1	NA	NA	NA	NA	71.82
CA45640	replication	Coriell/CPIC	1	49	0	0	0	1	0	24.08
CA45645	replication	Coriell/CPIC	1	54	1	1	1	0	0	34.354
CA46003	replication	Coriell/CPIC	1	58	0	1	1	NA	NA	96.1
CA46209	replication	Coriell/CPIC	1	61	1	1	1	NA	NA	60.5
CA46940	replication	Coriell/CPIC	1	47	0	1	1	0	0	54.9686
CA47007	replication	Coriell/CPIC	1	61	0	1	0	NA	NA	88.3797
CA47021	replication	Coriell/CPIC	1	43	1	1	1	NA	NA	41.3667
CA47065	replication	Coriell/CPIC	1	49	1	1	1	0	0	73.1
CA47090	replication	Coriell/CPIC	1	53	0	1	1	NA	NA	81.7486
CA47125	replication	Coriell/CPIC	1	35	1	1	1	1	0	78.43
CA48920	replication	Coriell/CPIC	1	43	1	0	0	0	1	63.8306
CA49242	replication	Coriell/CPIC	1	43	1	1	1	0	0	91.4146
CA49531	replication	Coriell/CPIC	1	54	0	1	1	NA	NA	74.0055
CA50217	replication	Coriell/CPIC	1	47	NA	NA	NA	NA	NA	102
CA50248	replication	Coriell/CPIC	1	46	0	NA	NA	NA	NA	77.8
CA50349	replication	Coriell/CPIC	1	56	1	1	1	0	0	77.061
CA50393	replication	Coriell/CPIC	1	26	0	0	0	0	1	61.3
CA50756	replication	Coriell/CPIC	1	34	0	0	0	1	0	43.2255
CA50771	replication	Coriell/CPIC	1	55	0	1	1	1	0	65.61
CA50809	replication	Coriell/CPIC	1	61	1	1	0	0	0	99.8
CA50825	replication	Coriell/CPIC	1	56	1	1	1	NA	NA	69.4
CA50901	replication	Coriell/CPIC	1	46	0	1	NA	NA	NA	47.3547
CA51371	replication	Coriell/CPIC	1	48	0	0	0	0	1	118.1
CA51394	replication	Coriell/CPIC	1	55	0	NA	NA	NA	NA	67.0477
CA51507	replication	Coriell/CPIC	1	33	0	1	0	0	0	44.86
CA51557	replication	Coriell/CPIC	1	42	0	1	1	NA	NA	82.3
CA51913	replication	Coriell/CPIC	1	33	0	1	NA	NA	NA	64.94
CA51915	replication	Coriell/CPIC	1	33	1	1	NA	NA	NA	76.3
CA51953	replication	Coriell/CPIC	1	58	0	1	0	0	0	46.897
CA52032	replication	Coriell/CPIC	1	48	0	1	1	0	0	45.6
CA52166	replication	Coriell/CPIC	1	59	1	1	1	0	0	82.16
CA52283	replication	Coriell/CPIC	1	59	1	1	1	NA	NA	91.3
CA52288	replication	Coriell/CPIC	1	63	0	0	1	1	0	93.5707
CA60012	replication	Coriell/CPIC	0	48	0	NA	NA	NA	NA	96.3
CA60039	replication	Coriell/CPIC	0	39	0	NA	NA	NA	NA	109.3
CA60117	replication	Coriell/CPIC	0	27	0	NA	NA	NA	NA	48.7
CA60143	replication	Coriell/CPIC	0	22	0	NA	NA	NA	NA	67.4
CA60266	replication	Coriell/CPIC	0	38	0	NA	NA	NA	NA	100.6
CA60309	replication	Coriell/CPIC	1	64	0	NA	NA	NA	NA	85.2
CA60323	replication	Coriell/CPIC	0	49	0	NA	NA	NA	NA	39.6819
CA60337	replication	Coriell/CPIC	0	56	1	NA	NA	NA	NA	71
CA60358	replication	Coriell/CPIC	0	42	0	NA	NA	NA	NA	79.3
CA60367	replication	Coriell/CPIC	0	60	0	NA	NA	NA	NA	89.7
CA60401	replication	Coriell/CPIC	0	33	0	NA	NA	NA	NA	69.9
CA60403	replication	Coriell/CPIC	0	32	0	NA	NA	NA	NA	57.3
CA60408	replication	Coriell/CPIC	0	54	0	NA	NA	NA	NA	80.3
CA60430	replication	Coriell/CPIC	0	58	0	NA	NA	NA	NA	66.5
CA60454	replication	Coriell/CPIC	0	19	1	NA	NA	NA	NA	90.4
CA60488	replication	Coriell/CPIC	0	54	0	NA	NA	NA	NA	88.5959
CA60515	replication	Coriell/CPIC	0	54	0	NA	NA	NA	NA	64.6
CA60518	replication	Coriell/CPIC	0	34	0	NA	NA	NA	NA	104.2
CA60535	replication	Coriell/CPIC	0	51	0	NA	NA	NA	NA	27.088
CA60548	replication	Coriell/CPIC	0	64	0	NA	NA	NA	NA	34.1213
CA60564	replication	Coriell/CPIC	0	46	1	NA	NA	NA	NA	81.2
CA60567	replication	Coriell/CPIC	0	30	0	NA	NA	NA	NA	109.6
CA60572	replication	Coriell/CPIC	0	63	1	NA	NA	NA	NA	73.94
CA60583	replication	Coriell/CPIC	0	53	0	NA	NA	NA	NA	70.1
CA60587	replication	Coriell/CPIC	0	51	1	NA	NA	NA	NA	58.5
CA60592	replication	Coriell/CPIC	0	47	0	NA	NA	NA	NA	56.0596
CA60594	replication	Coriell/CPIC	0	36	0	NA	NA	NA	NA	51.02
CA60610	replication	Coriell/CPIC	0	46	0	NA	NA	NA	NA	56.5166
CA60627	replication	Coriell/CPIC	0	66	0	NA	NA	NA	NA	70.7
CA60628	replication	Coriell/CPIC	0	52	0	NA	NA	NA	NA	80
CA60639	replication	Coriell/CPIC	0	51	0	NA	NA	NA	NA	57.5
CA60651	replication	Coriell/CPIC	0	62	0	NA	NA	NA	NA	60.8124
CA60652	replication	Coriell/CPIC	0	54	1	NA	NA	NA	NA	59.7
CA60675	replication	Coriell/CPIC	0	51	0	NA	NA	NA	NA	77.6
CA60705	replication	Coriell/CPIC	0	54	0	NA	NA	NA	NA	71.2
CA60712	replication	Coriell/CPIC	0	55	NA	NA	NA	NA	NA	77
CA60735	replication	Coriell/CPIC	0	59	0	NA	NA	NA	NA	70.5
[truncated: 4,384 more rows]

## Sheet: discovery
IID	stage	center	case_control	age	fhbc	er_status	pr_status	her2_status	tnbc	fold coverage
11779_EY_CH-14720-0762_CTGGGG_L999	discovery	COH	1	34	0	NA	NA	1	NA	23.7463
14963_pool-HB_112156_GTGACT_L999	discovery	COH	1	37	NA	1	1	NA	NA	25.5478
10642_EA_CH_13750-0271_CGATAT_L999	discovery	COH	1	43	0	1	1	0	0	25.6802
10713_EJ_1596URM31_TGAACC_L999	discovery	COH	1	43	1	NA	NA	NA	NA	25.8335
8421_AN-07044-1261_TGACTG_L006	discovery	COH	1	36	1	NA	NA	NA	NA	26.8057
11760_ER_CH-2369-1056_GTGACT_L999	discovery	COH	1	49	1	0	1	0	0	27.5218
9858_SC_8304-0562_TGCCAA_L999	discovery	COH	1	47	0	NA	NA	1	NA	28.2497
9850_pool-CN-OV-9006-0966_CTAGTC_L999	discovery	COH	1	45	0	1	1	NA	NA	28.3413
9204-pool-BP_CH10476-0475_TCCTAG_L012	discovery	COH	1	37	0	1	1	0	0	28.5
13317_GR_37390_TGTTGG_L999	discovery	COH	1	48	NA	NA	NA	NA	NA	30.2617
14959_pool-GX_SB-5568-0467_CAAGAG_L999	discovery	COH	1	41	0	0	0	NA	NA	30.4902
9204-pool-BP_CH3579-0170_GTCATG_L012	discovery	COH	1	37	1	1	0	1	0	30.5
10715_EL_4846SAY71_TATGGT_L999	discovery	COH	1	42	0	1	1	0	0	31.4794
10107_SC-6371-0454_CTATCG_L006	discovery	COH	1	54	0	NA	NA	0	NA	31.7246
10717_EN_5429LEK52_TCTCGA_L999	discovery	COH	1	49	1	1	1	NA	NA	31.8094
10646_EE_CH_7795-1137_TGACTG_L999	discovery	COH	1	66	1	NA	NA	NA	NA	33.843
12908_GE_08383-0855_GTAAAA_L999	discovery	COH	1	49	1	0	0	0	1	33.8634
13316_GQ_68187_GACCGG_L999	discovery	COH	1	48	NA	1	1	0	0	34.2877
10713_EJ_1768PAA67_ATCCCC_L999	discovery	COH	1	36	0	1	0	0	0	35.1077
10717_EN_5357MOS71_AGAGGA_L999	discovery	COH	1	43	0	1	1	NA	NA	36.161
11779_EY_CH-14780-1089_CTATCG_L999	discovery	COH	1	25	0	1	1	1	0	37.0659
11780_EZ_CH-15156-0760_CTGTAC_L999	discovery	COH	1	54	1	1	0	0	0	37.1789
11781_FA_CH-15600-0744_TGGCGC_L999	discovery	COH	1	68	1	1	1	0	0	37.6558
12591_pool-FW_7058-1254_CTGTAC_L999	discovery	COH	1	43	0	0	0	NA	NA	38.1102
8885_poolBA-OV-9395-0979_CTAGTC_L003	discovery	COH	1	32	0	0	0	1	0	38.7204
9597_pool-CH_SC-7757-0657_TGGCGC_L004	discovery	COH	1	45	1	NA	NA	NA	NA	38.8642
9850_pool-CN-CH-4736-1161_CTGGGG_L999	discovery	COH	1	46	1	1	1	0	0	39.0026
12487_pool_FU_6881-0566_CTATCG_L999	discovery	COH	1	44	0	0	0	NA	NA	39.1395
13319cat_GT_47864_ACCGGC_L999	discovery	COH	1	41	NA	1	1	0	0	39.2
14959_pool-GX_OV-2955-0269_ACTGTG_L999	discovery	COH	1	35	0	1	1	0	0	39.4908
14957_pool-GV_78413_CACTCT_L999	discovery	COH	1	45	NA	1	1	NA	NA	39.7064
12596_pool-GB_9827-1267_CTGGGG_L999	discovery	COH	1	44	0	NA	NA	NA	NA	39.9687
8420_AM-06537-0969_TCTCGA_L005	discovery	COH	1	40	0	NA	NA	NA	NA	40.3354
14961_pool-GZ_79812_TGGCGC_L999	discovery	COH	1	38	NA	0	0	0	1	40.4536
9850_pool-CN-CH-5525-1060_TGGCGC_L999	discovery	COH	1	48	0	1	1	0	0	40.7478
10716_EM_4955ANA66_TCATTA_L999	discovery	COH	1	47	0	1	1	NA	NA	41.3994
9204-pool-BP_CH1577-0165_CAGTTG_L012	discovery	COH	1	37	1	1	0	NA	NA	41.4
11783_FC_OV-15222-0769_GTGACT_L999	discovery	COH	1	45	0	0	0	1	0	41.4957
11759_EQ_CH-1750-1248_TAGCAT_L999	discovery	COH	1	54	1	1	0	1	0	41.5578
14959_pool-GX_OV-1190-0461_GTCATG_L999	discovery	COH	1	38	0	NA	NA	NA	NA	41.6349
14960_pool-GY_SC-7665-0274_TGTTGG_L999	discovery	COH	1	37	1	1	1	NA	NA	42.0642
12486_pool_FT_6369-0272_TCCTAG_L999	discovery	COH	1	38	0	0	0	NA	NA	42.1091
9204-pool-BP_CH6326-0766_ACTGTG_L012	discovery	COH	1	43	1	NA	NA	NA	NA	42.2
8420_AM-06301-0740_CTCTGA_L005	discovery	COH	1	35	0	NA	NA	NA	NA	42.3424
12913_GJ_SC35255_ATACGT_L999	discovery	COH	1	53	NA	0	0	0	1	42.535
14961_pool-GZ_9190_ACCGGC_L999	discovery	COH	1	49	NA	1	1	1	0	42.6155
14958_pool-GW_CH-13523-1069_TCTCGA_L999	discovery	COH	1	44	0	1	1	0	0	42.8278
10108_OV-7691-0651_CTAGTC_L007	discovery	COH	1	54	1	1	0	0	0	43.0827
14959_pool-GX_OV-8431-1266_TCCTAG_L999	discovery	COH	1	44	1	1	1	0	0	43.2791
10108_CH-8317-1251_GATCTC_L007	discovery	COH	1	57	0	1	0	0	0	43.3536
12914_GK_SC80357_GCTAAT_L999	discovery	COH	1	48	NA	0	1	0	0	43.66
14963_pool-HB_111966_CACTCT_L999	discovery	COH	1	43	NA	1	0	NA	NA	43.7987
14960_pool-GY_SC-9149-0468_CTGGGG_L999	discovery	COH	1	43	0	NA	NA	NA	NA	43.8274
14960_pool-GY_SC-9501-0465_GACCGG_L999	discovery	COH	1	43	0	NA	NA	NA	NA	43.9614
9204-pool-BP_CH6613-0269_AGGAAG_L012	discovery	COH	1	38	0	1	1	0	0	44.1
11779_EY_CH-14956-0770_TCGCCG_L999	discovery	COH	1	44	1	0	0	1	0	44.1066
8417_AJ-04920-0146_TAGCAT_L002	discovery	COH	1	57	0	1	0	1	0	44.1818
11780_EZ_CH-15049-0959_TGCTTC_L999	discovery	COH	1	54	1	1	1	0	0	44.2485
12912_GI_SC28844_CTGGGG_L999	discovery	COH	1	45	NA	1	1	0	0	44.277
13317_GR_68222_CTGGGG_L999	discovery	COH	1	48	NA	1	1	0	0	44.3929
13315_GP_78275_ACCACA_L999	discovery	COH	1	43	NA	0	0	0	1	44.4554
12914_GK_SC81121_CGATAT_L999	discovery	COH	1	48	NA	1	1	0	0	44.6144
12487_pool_FU_6839-0567_GACCGG_L999	discovery	COH	1	43	0	NA	NA	NA	NA	44.7149
14961_pool-GZ_79704_TGAACC_L999	discovery	COH	1	41	NA	1	1	1	0	44.7533
8418_AK-05740-0868_TCATTA_L003	discovery	COH	1	40	0	1	1	1	0	45.0294
9594_pool-CE_CH-3962-0270_GACCGG_L001	discovery	COH	1	37	0	0	0	0	1	45.1875
12911_GH_SC80146_TCCTAG_L999	discovery	COH	1	42	NA	1	1	0	0	45.2861
14961_pool-GZ_79647_ATCCCC_L999	discovery	COH	1	44	NA	1	1	0	0	45.369
8421_AN-06971-1065_GAACCA_L006	discovery	COH	1	44	1	1	0	NA	NA	45.4733
14956_pool-GU_68221_AGGGTT_L999	discovery	COH	1	39	NA	1	1	0	0	45.4891
11762_ET_CH-13850-0557_TCTCGA_L999	discovery	COH	1	50	1	1	1	0	0	45.5459
12592_pool-FX_7499-0963_ACCGGC_L999	discovery	COH	1	47	1	NA	NA	NA	NA	45.6876
10715_EL_4498RES79_ACAGCT_L999	discovery	COH	1	33	0	1	1	0	0	45.7555
13316_GQ_68186_ACTGTG_L999	discovery	COH	1	45	NA	NA	NA	NA	NA	45.8586
11762_ET_CH-14172-0754_GAACCA_L999	discovery	COH	1	60	1	1	1	1	0	45.8833
14961_pool-GZ_79644_CAATGC_L999	discovery	COH	1	39	NA	1	NA	NA	NA	46.0423
11779_EY_CH-14726-0364_GACCGG_L999	discovery	COH	1	42	0	1	1	0	0	46.1324
14956_pool-GU_47889_GGCAGT_L999	discovery	COH	1	34	NA	1	1	NA	NA	46.325
12593_pool-FY_8960-1269_GTAAAA_L999	discovery	COH	1	42	1	1	1	NA	NA	46.3881
12914_GK_SC78508_CACTCT_L999	discovery	COH	1	22	NA	NA	NA	NA	NA	46.5042
10107_SC-8364-0965_GACCGG_L006	discovery	COH	1	53	1	1	1	0	0	46.8875
12484_pool_FR_3648-0680_CTATCG_L999	discovery	COH	1	27	0	1	1	NA	NA	46.9008
14961_pool-GZ_78877_GAGGCC_L999	discovery	COH	1	48	NA	1	1	1	0	46.9236
14963_pool-HB_79643_CCGTGT_L999	discovery	COH	1	46	NA	0	0	NA	NA	46.9243
11780_EZ_CH-15341-0662_TCACAC_L999	discovery	COH	1	47	0	1	1	0	0	47.0094
14963_pool-HB_112005_TATGGT_L999	discovery	COH	1	43	NA	1	0	NA	NA	47.0445
10104_CH-7806-0861_GTGACT_L003	discovery	COH	1	49	1	1	1	0	0	47.0679
10107_SC-9325-0550_CTGGGG_L006	discovery	COH	1	53	0	NA	NA	NA	NA	47.1576
14956_pool-GU_78414_GAAATT_L999	discovery	COH	1	58	NA	1	1	0	0	47.1756
13316_GQ_78335_CAAGAG_L999	discovery	COH	1	46	NA	1	1	0	0	47.2765
12482_pool_FP_2260-1071_ACGGAA_L999	discovery	COH	1	33	0	NA	NA	NA	NA	47.3354
9595_pool-CF_OV-4423-0463_TGTTGG_L002	discovery	COH	1	44	0	0	1	NA	NA	47.3443
8423_AP-07503-0758_GACCGG_L008	discovery	COH	1	43	0	NA	NA	NA	NA	47.3998
9596_pool-CG_SC-7526-0265_GACAAC_L003	discovery	COH	1	45	0	1	0	NA	NA	47.4193
14962_pool-HA_79490_CTTTTT_L999	discovery	COH	1	58	NA	1	0	0	0	47.4202
14962_pool-HA_112826_TAGCAT_L999	discovery	COH	1	43	NA	1	1	1	0	47.4606
12914_GK_6018DAP57_ACAGCT_L999	discovery	COH	1	53	0	NA	NA	NA	NA	47.6399
12593_pool-FY_9077-0475_TGCCAA_L999	discovery	COH	1	36	1	1	1	NA	NA	47.7319
8884_poolAZ-SC-7868-0779_CTGGGG_L002	discovery	COH	1	31	0	NA	NA	NA	NA	47.8061
13315_GP_36735_CTTGCA_L999	discovery	COH	1	43	NA	NA	NA	NA	NA	47.9123
10116_CH_9197-0845_GTGACT_L999	discovery	COH	1	59	0	0	0	0	1	47.9286
14958_pool-GW_OV-10084-1067_GAACCA_L999	discovery	COH	1	44	0	1	1	1	0	48.1131
12912_GI_SC34218_CTATCG_L999	discovery	COH	1	46	NA	NA	NA	NA	NA	48.1333
14956_pool-GU_47929_TAGCAT_L999	discovery	COH	1	36	NA	0	0	1	0	48.1604
12592_pool-FX_7670-0861_ATCCCC_L999	discovery	COH	1	49	0	NA	NA	NA	NA	48.5836
10644_EC_CH_6633-0352_CATTAA_L999	discovery	COH	1	61	1	1	1	0	0	48.6087
8418_AK-07578-0573_CTATCG_L003	discovery	COH	1	37	0	1	NA	NA	NA	48.6594
12908_GE_5680ROK55_TATGGT_L999	discovery	COH	1	59	1	1	1	0	0	48.7362
14956_pool-GU_35103_ATCGAT_L999	discovery	COH	1	36	NA	1	1	0	0	48.893
14958_pool-GW_CH-0617-0763_AGAGGA_L999	discovery	COH	1	35	0	0	0	NA	NA	48.9191
12912_GI_SC80883_AGCGCG_L999	discovery	COH	1	46	NA	1	1	0	0	49.0707
11764_EV_TX-11163-0668_TCTCGA_L999	discovery	COH	1	45	0	1	1	NA	NA	49.0757
13315_GP_78544_AGAGGA_L999	discovery	COH	1	42	NA	1	1	0	0	49.0771
14961_pool-GZ_79653_ACTTCC_L999	discovery	COH	1	44	NA	0	0	0	1	49.1243
12487_pool_FU_6831-1160_CTGGGG_L999	discovery	COH	1	48	0	0	0	NA	NA	49.182
11760_ER_CH-2077-1062_GGCAGT_L999	discovery	COH	1	39	0	1	NA	NA	NA	49.2156
12486_pool_FT_6465-0167_CAAGAG_L999	discovery	COH	1	43	0	1	1	NA	NA	49.2919
14958_pool-GW_CH-2665-1146_TGGTCA_L999	discovery	COH	1	57	1	1	1	0	0	49.6674
10647_EF_OV_6799-0961_CTATCG_L999	discovery	COH	1	53	1	1	1	0	0	49.7453
8883_poolAY-OV-6535-0568_CTCTGA_L001	discovery	COH	1	41	0	1	1	0	0	49.8534
14959_pool-GX_SB-0625-1048_AGGAAG_L999	discovery	COH	1	48	0	1	1	NA	NA	49.8665
10714_EK_3618FUE62_TCCCTT_L999	discovery	COH	1	42	0	1	0	1	0	49.9489
12913_GJ_SC80575_TATGGT_L999	discovery	COH	1	49	NA	1	1	0	0	49.992
10647_EF_CH_13460-0452_GACCGG_L999	discovery	COH	1	61	1	1	0	0	0	49.9993
9204-pool-BP_SC6706-0366_CAAGAG_L012	discovery	COH	1	38	0	NA	NA	NA	NA	50
8423_AP-07464-1151_CTGGGG_L008	discovery	COH	1	58	1	1	1	0	0	50.0105
13316_GQ_78487_TCCTAG_L999	discovery	COH	1	45	NA	1	1	0	0	50.0851
11764_EV_16355-1294_GAACCA_L999	discovery	COH	1	20	0	1	1	0	0	50.121
8883_poolAY-CH-11667-1282_TCTCGA_L001	discovery	COH	1	30	1	1	1	1	0	50.1381
12483_pool_FQ_1775-1276_GTGACT_L999	discovery	COH	1	26	1	0	0	0	1	50.1869
12594_pool-FZ_9187-0370_TGGTCA_L999	discovery	COH	1	42	0	1	1	NA	NA	50.2771
14958_pool-GW_CH-5883-0769_ACCACA_L999	discovery	COH	1	35	0	0	0	0	1	50.3636
8420_AM-06634-0865_CTTGCA_L005	discovery	COH	1	44	0	1	1	NA	NA	50.3968
14960_pool-GY_SC-8697-1262_ACAAGG_L999	discovery	COH	1	43	0	1	1	NA	NA	50.4212
10115_CH_6240-1051_TAGCAT_L999	discovery	COH	1	57	1	0	0	0	1	50.5037
13314_GO_9478_CATTAA_L999	discovery	COH	1	39	NA	0	1	NA	NA	50.5275
12908_GE_2748VIV69_TCCCTT_L999	discovery	COH	1	40	0	1	1	NA	NA	50.6585
8884_poolAZ-OV-1651-0171_TCGCCG_L002	discovery	COH	1	32	0	1	1	NA	NA	50.7717
14963_pool-HB_91486_GGCAGT_L999	discovery	COH	1	46	NA	0	0	0	1	50.8969
8420_AM-06556-0962_TGGTCA_L005	discovery	COH	1	42	0	NA	NA	NA	NA	50.9241
11759_EQ_CH-1612-0445_CGATAT_L999	discovery	COH	1	55	1	NA	NA	NA	NA	50.9343
12594_pool-FZ_9185-0469_TCTCGA_L999	discovery	COH	1	42	0	1	1	NA	NA	50.9442
10715_EL_4481MCC67_CACTCT_L999	discovery	COH	1	45	1	1	1	0	0	51.0657
14958_pool-GW_MV-3637-0256_CTTGCA_L999	discovery	COH	1	45	0	1	0	NA	NA	51.3789
10523_DV_OV-11147-0367_GACCGG_L999	discovery	COH	1	42	0	1	1	0	0	51.4124
11782_FB_IL-13122-0966_CTTTTT_L999	discovery	COH	1	32	0	1	NA	NA	NA	51.4605
11759_EQ_CH-1445-0365_TCCCTT_L999	discovery	COH	1	36	0	0	0	0	1	51.4834
8422_AO-08068-0848_ACGATC_L007	discovery	COH	1	60	1	0	0	0	1	51.5632
12596_pool-GB_9979-0464_GACCGG_L999	discovery	COH	1	48	0	1	1	NA	NA	51.5848
10109_OV-9880-0152_TGGCGC_L008	discovery	COH	1	56	1	1	1	0	0	51.5918
13314_GO_78636_TGTCCT_L999	discovery	COH	1	32	NA	NA	NA	NA	NA	51.6804
14956_pool-GU_47817_TATGGT_L999	discovery	COH	1	34	NA	1	0	NA	NA	51.7099
14963_pool-HB_112110_ATACGT_L999	discovery	COH	1	37	NA	NA	NA	NA	NA	51.7102
14962_pool-HA_79641_AGGGTT_L999	discovery	COH	1	33	NA	0	0	0	1	51.7143
12485_pool_FS_6242-1064_TGGTCA_L999	discovery	COH	1	45	1	1	1	NA	NA	51.7603
10712_EI_CH-8497-0546_CTAGTC_L999	discovery	COH	1	NA	NA	NA	NA	NA	NA	51.8231
10106_CH-8507-0460_CTTGCA_L005	discovery	COH	1	51	0	NA	NA	NA	NA	51.8555
12481_pool_FO_0942-1068_TCCCTT_L999	discovery	COH	1	31	0	1	1	0	0	51.8572
12485_pool_FS_6218-0675_TCTCGA_L999	discovery	COH	1	33	0	1	1	NA	NA	51.9098
12592_pool-FX_7514-1064_TGGCGC_L999	discovery	COH	1	46	0	0	0	NA	NA	51.9116
10647_EF_CH_4578-0444_CTGGGG_L999	discovery	COH	1	64	1	1	1	0	0	51.9293
8883_poolAY-SC-7430-1177_GAACCA_L001	discovery	COH	1	30	0	NA	NA	NA	NA	51.9673
8885_poolBA-SC-6460-1177_GATCTC_L003	discovery	COH	1	32	0	NA	NA	NA	NA	52.1499
10105_CH-10178-0957_TCATTA_L004	discovery	COH	1	50	0	0	0	0	1	52.2104
11762_ET_CH-14140-0175_CTTGCA_L999	discovery	COH	1	39	0	0	0	0	1	52.2397
8884_poolAZ-CH-0001-0864_GACCGG_L002	discovery	COH	1	31	1	NA	NA	NA	NA	52.2604
10114_CH_10128-0860_TCCTAG_L999	discovery	COH	1	52	0	1	1	0	0	52.3077
12484_pool_FR_3730-0867_AGCGCG_L999	discovery	COH	1	40	0	0	0	NA	NA	52.3107
9857_CH_10033-1273_AGCGCG_L999	discovery	COH	1	38	0	1	1	1	0	52.3822
14963_pool-HB_112233_TGTCCT_L999	discovery	COH	1	31	NA	1	1	NA	NA	52.4274
10643_EB_CH_11647-0366_GTGACT_L999	discovery	COH	1	47	0	0	0	0	1	52.5056
10523_DV_CH-10259-0351_TCGCCG_L999	discovery	COH	1	42	1	1	1	0	0	52.5421
14961_pool-GZ_78717_GTTAGC_L999	discovery	COH	1	31	NA	1	1	1	0	52.5575
12592_pool-FX_7542-0364_ACTTCC_L999	discovery	COH	1	47	NA	1	1	NA	NA	52.6871
12592_pool-FX_7602-1060_TGAACC_L999	discovery	COH	1	47	1	1	0	NA	NA	52.7901
11762_ET_CH-13804-1171_AGAGGA_L999	discovery	COH	1	41	0	1	1	1	0	52.9026
11784_FD_OV-16058-0581_TCATTA_L999	discovery	COH	1	34	0	0	0	0	1	52.944
14960_pool-GY_SJ-10442-0769_ACGATC_L999	discovery	COH	1	43	1	1	1	NA	NA	52.9707
11764_EV_TX-10868-1167_CTCTGA_L999	discovery	COH	1	45	1	1	1	NA	NA	53.0009
8884_poolAZ-SC-7402-0180_TGTTGG_L002	discovery	COH	1	31	0	1	1	NA	NA	53.0134
8423_AP-07251-0476_CAAGAG_L008	discovery	COH	1	34	1	0	0	0	1	53.0471
13319cat_GT_47893_CAATGC_L999	discovery	COH	1	43	NA	1	1	0	0	53.1
10115_CH_9018-0553_TCCCTT_L999	discovery	COH	1	57	1	1	1	1	0	53.1543
11780_EZ_CH-15074-0555_CTAGTC_L999	discovery	COH	1	55	0	0	0	0	1	53.1839
14958_pool-GW_UCSF23468_GAGAGA_L999	discovery	COH	1	27	NA	0	0	1	0	53.1886
11762_ET_CH-13471-0368_GAGAGA_L999	discovery	COH	1	45	1	1	0	0	0	53.2236
10644_EC_OV_12232-0766_TCATTA_L999	discovery	COH	1	47	0	0	0	0	1	53.3418
8422_AO-09160-0884_GTTAGC_L007	discovery	COH	1	27	0	0	0	0	1	53.3676
14960_pool-GY_OV-1564-0967_TCGCCG_L999	discovery	COH	1	31	0	1	NA	NA	NA	53.4019
14960_pool-GY_CH-6257-0562_AGCGCG_L999	discovery	COH	1	47	1	0	0	0	1	53.551
12594_pool-FZ_9287-0770_ACCACA_L999	discovery	COH	1	41	1	0	0	NA	NA	53.5559
12591_pool-FW_7057-0867_GATCTC_L999	discovery	COH	1	43	0	1	1	NA	NA	53.6041
10106_CH-9242-0861_TGGTCA_L005	discovery	COH	1	50	1	1	1	0	0	53.6409
9594_pool-CE_CH-8768-0672_TCGCCG_L001	discovery	COH	1	38	0	NA	NA	NA	NA	53.782
9857_CH_9976-1074_TCCTAG_L999	discovery	COH	1	37	0	1	1	0	0	53.8324
12910_GG_SC91607_TCTCGA_L999	discovery	COH	1	37	NA	1	0	1	0	53.8831
8884_poolAZ-CH-4579-0574_CTATCG_L002	discovery	COH	1	32	0	1	1	1	0	53.8849
12486_pool_FT_6319-1286_ACTGTG_L999	discovery	COH	1	23	0	0	0	NA	NA	53.9713
12591_pool-FW_7035-0461_CTAGTC_L999	discovery	COH	1	47	1	1	1	NA	NA	53.9874
8885_poolBA-CH-1885-0759_GACAAC_L003	discovery	COH	1	32	1	1	1	NA	NA	53.9921
12591_pool-FW_7260-0270_AGTGAC_L999	discovery	COH	1	40	0	0	0	NA	NA	54.0613
14962_pool-HA_79884_TCCCTT_L999	discovery	COH	1	36	NA	0	0	1	0	54.0613
8421_AN-07049-0166_TCCTAG_L006	discovery	COH	1	40	1	0	0	0	1	54.0669
12481_pool_FO_0994-0461_ATCGAT_L999	discovery	COH	1	39	1	1	0	NA	NA	54.189
10109_CH-7371-0148_ACTTCC_L008	discovery	COH	1	56	1	1	1	0	0	54.2173
10712_EI_CH-10748-1246_AGTGAC_L999	discovery	COH	1	66	0	1	0	0	0	54.295
12595_pool-GA_9668-1169_TCCTAG_L999	discovery	COH	1	42	0	1	1	NA	NA	54.3178
11762_ET_CH-13461-0879_CTCTGA_L999	discovery	COH	1	34	0	1	1	1	0	54.3772
11763_EU_CH-14235-0563_GTCATG_L999	discovery	COH	1	50	0	1	1	0	0	54.389
12205_-pool-FH_2924-1069_TCCTAG_L999	discovery	COH	1	36	0	0	0	NA	NA	54.4605
11763_EU_CH-14264-0574_ACTGTG_L999	discovery	COH	1	40	0	0	0	1	0	54.4818
10521_DT_OV-10595-0572_GAGAGA_L999	discovery	COH	1	40	0	1	1	0	0	54.6616
10111_CH_2701-0467_TAGCAT_L999	discovery	COH	1	38	1	1	1	0	0	54.7196
10714_EK_5082ESC64_GCTAAT_L999	discovery	COH	1	48	0	1	1	0	0	54.7908
10116_OV_10447-0654_TATGGT_L999	discovery	COH	1	58	1	1	0	0	0	54.8141
10521_DT_OV-4097-1266_AGAGGA_L999	discovery	COH	1	40	1	0	0	NA	NA	54.8732
13312_GM_8225-0663_TGGTCA_L999	discovery	COH	1	47	0	0	0	NA	NA	54.9377
10103_CH-8686-0652_CTTTTT_L002	discovery	COH	1	58	1	0	0	1	0	55.0052
9596_pool-CG_OV-7884-1065_TCGCCG_L003	discovery	COH	1	45	0	1	0	0	0	55.0379
12485_pool_FS_6280-0160_CTTGCA_L999	discovery	COH	1	49	0	NA	NA	NA	NA	55.3407
14956_pool-GU_37253_TCCCTT_L999	discovery	COH	1	48	NA	1	1	0	0	55.3605
12910_GG_SC80590_TGCCAA_L999	discovery	COH	1	32	NA	1	1	0	0	55.3659
14957_pool-GV_2852KOI58_TGTCCT_L999	discovery	COH	1	47	0	1	1	0	0	55.3983
14959_pool-GX_OV-10302-1069_CAGTTG_L999	discovery	COH	1	43	0	1	1	0	0	55.4069
11784_FD_PR-12115-1269_CACGTA_L999	discovery	COH	1	40	0	NA	NA	NA	NA	55.4152
10713_EJ_CH-11301-1245_ACCGGC_L999	discovery	COH	1	67	0	1	0	0	0	55.4372
11761_ES_CH-13338-0452_TGCCAA_L999	discovery	COH	1	60	1	1	0	NA	NA	55.4679
12593_pool-FY_8790-0770_CATTAA_L999	discovery	COH	1	41	0	1	1	NA	NA	55.7145
12482_pool_FP_5604-1159_GAGGCC_L999	discovery	COH	1	49	0	1	0	NA	NA	55.7227
10520_DS_CH-1367-0662_TCATTA_L999	discovery	COH	1	39	1	1	1	0	0	55.736
13314_GO_78277_TCATTA_L999	discovery	COH	1	34	NA	1	1	0	0	55.7629
10716_EM_4289DOA65_GTGCTA_L999	discovery	COH	1	38	0	0	0	0	1	55.7774
12482_pool_FP_2573-1261_CTTGCA_L999	discovery	COH	1	NA	NA	NA	NA	NA	NA	55.7837
13319cat_GT_47983_GACAAC_L999	discovery	COH	1	45	NA	1	1	NA	NA	55.8
12594_pool-FZ_9097-1264_CTCTGA_L999	discovery	COH	1	42	0	NA	NA	NA	NA	55.8712
10105_CH-9628-0351_ACGGAA_L004	discovery	COH	1	60	1	1	0	0	0	55.8876
10716_EM_4450BAA68_CATTAA_L999	discovery	COH	1	44	0	1	1	1	0	55.9283
11760_ER_CH-2156-0161_ATACGT_L999	discovery	COH	1	36	0	NA	NA	NA	NA	55.9533
8418_AK-05235-1042_ACAGCT_L003	discovery	COH	1	NA	NA	NA	NA	NA	NA	56.1078
10523_DV_CH-5166-0667_CTGGGG_L999	discovery	COH	1	41	0	1	1	0	0	56.1817
10112_OV_1652-0364_ATACGT_L999	discovery	COH	1	39	0	0	0	0	1	56.1832
9853_pool-CQ-SC-9651-1264_TCTCGA_L999	discovery	COH	1	47	0	NA	NA	NA	NA	56.2706
12909_GF_5694YOJ72_ATACGT_L999	discovery	COH	1	32	0	NA	NA	NA	NA	56.3482
10523_DV_CH-11358-0846_GATACG_L999	discovery	COH	1	42	1	NA	NA	NA	NA	56.3701
12910_GG_SC80822_ACCACA_L999	discovery	COH	1	40	NA	1	1	0	0	56.3932
14957_pool-GV_2648STC53_CACGTA_L999	discovery	COH	1	44	1	1	1	0	0	56.4286
12482_pool_FP_5054-0874_ACTTCC_L999	discovery	COH	1	34	0	1	1	NA	NA	56.4557
11783_FC_OV-14891-0663_TATGGT_L999	discovery	COH	1	51	0	0	0	0	1	56.5585
8883_poolAY-CH-8040-0581_ACCACA_L001	discovery	COH	1	30	1	1	1	NA	NA	56.5587
13312_GM_8047-0266_TCTCGA_L999	discovery	COH	1	35	0	0	0	NA	NA	56.7117
9366_pool_BY_CH_13128_0272_ACTTCC_L003	discovery	COH	1	41	0	0	0	NA	NA	56.7878
9595_pool-CF_SC-9473-0164_TCCTAG_L002	discovery	COH	1	44	0	NA	NA	NA	NA	56.8047
12911_GH_SC14956_GTTCAG_L999	discovery	COH	1	43	NA	1	0	0	0	56.8081
10104_CH-9945-0863_ATACGT_L003	discovery	COH	1	49	1	1	1	0	0	56.8646
12482_pool_FP_2307-1268_TGCCAA_L999	discovery	COH	1	36	0	0	0	0	1	56.931
12592_pool-FX_7603-1171_GAGGCC_L999	discovery	COH	1	39	1	NA	NA	NA	NA	56.9728
10521_DT_SC-6366-0468_GAACCA_L999	discovery	COH	1	41	0	0	0	1	0	57.067
10108_CH-2165-0249_CTGTAC_L007	discovery	COH	1	55	0	1	1	1	0	57.1165
12908_GE_SC80819_CTCTGA_L999	discovery	COH	1	32	NA	1	1	0	0	57.1212
12487_pool_FU_6784-0773_TGTTGG_L999	discovery	COH	1	36	1	NA	NA	NA	NA	57.1372
8417_AJ-04975-0742_CCGTGT_L002	discovery	COH	1	62	0	NA	NA	NA	NA	57.138
8419_AL-06281-0367_ACGGAA_L004	discovery	COH	1	42	1	NA	NA	NA	NA	57.1503
11760_ER_CH-2303-1163_CACTCT_L999	discovery	COH	1	41	0	1	1	0	0	57.1695
12910_GG_SC80576_TGGTCA_L999	discovery	COH	1	38	NA	1	1	0	0	57.1708
10646_EE_CH_12966-0656_GTTCAG_L999	discovery	COH	1	57	1	1	1	0	0	57.2325
10106_CH-8948-0162_CTCTGA_L005	discovery	COH	1	50	1	1	1	0	0	57.2656
10712_EI_CH-11071-1242_TCACAC_L999	discovery	COH	1	68	1	1	1	0	0	57.354
10644_EC_CH_13152-0264_TGCCAA_L999	discovery	COH	1	50	0	0	0	0	1	57.4349
12206_pool-FI_3283-0962_GTTCAG_L999	discovery	COH	1	44	1	1	1	NA	NA	57.5873
8417_AJ-04896-0372_ATCGAT_L002	discovery	COH	1	33	1	1	1	0	0	57.5931
10109_CH-8601-0456_CAATGC_L008	discovery	COH	1	55	1	0	0	1	0	57.5938
8416_AI-04476-0766_GAAATT_L001	discovery	COH	1	41	1	1	1	0	0	57.6583
13313_GN_14332-0373_GAGGCC_L999	discovery	COH	1	41	1	1	1	NA	NA	57.6648
8883_poolAY-CH-5625-0262_TGGTCA_L001	discovery	COH	1	47	1	1	1	0	0	57.8647
10117_SC_8754-0958_ACGGAA_L999	discovery	COH	1	61	1	NA	NA	NA	NA	57.8951
8885_poolBA-OV-2257-0472_TGCTTC_L003	discovery	COH	1	32	0	0	0	1	0	58.0534
8884_poolAZ-CH-5084-0677_ACAAGG_L002	discovery	COH	1	31	1	0	0	1	0	58.0677
12593_pool-FY_8403-0869_TCATTA_L999	discovery	COH	1	41	0	NA	NA	NA	NA	58.0892
8885_poolBA-SC-7650-0279_CTGTAC_L003	discovery	COH	1	32	0	NA	NA	NA	NA	58.1087
10521_DT_CH-11188-0982_ACCACA_L999	discovery	COH	1	30	0	1	1	0	0	58.1096
11779_EY_CH-14823-0166_GATACG_L999	discovery	COH	1	48	0	1	1	1	0	58.1159
9595_pool-CF_SC-8966-0967_ACAAGG_L002	discovery	COH	1	44	1	NA	NA	NA	NA	58.1828
12484_pool_FR_4927-0869_TGGCGC_L999	discovery	COH	1	40	0	NA	NA	NA	NA	58.2236
10525_DX_SC-7382-1058_ACCGGC_L999	discovery	COH	1	30	1	NA	NA	NA	NA	58.2593
10525_DX_SC-9589-0263_ATCCCC_L999	discovery	COH	1	44	0	NA	NA	NA	NA	58.2786
12913_GJ_SC80922_TCCCTT_L999	discovery	COH	1	48	NA	1	0	1	0	58.2882
10524_DW_CH-11438-0370_ACGATC_L999	discovery	COH	1	43	1	1	1	0	0	58.2999
11781_FA_CH-15471-0469_GTTAGC_L999	discovery	COH	1	46	0	1	1	0	0	58.3217
10109_SC-8905-0353_TGAACC_L008	discovery	COH	1	57	0	NA	NA	NA	NA	58.333
8418_AK-05719-0271_TGTCCT_L003	discovery	COH	1	38	1	NA	0	0	NA	58.3586
12908_GE_GH1174PAD69_GAAATT_L999	discovery	COH	1	36	1	1	NA	NA	NA	58.4034
12912_GI_SC80856_ACAAGG_L999	discovery	COH	1	43	NA	0	0	1	0	58.4054
10714_EK_4001CAZ80_ATCGAT_L999	discovery	COH	1	23	0	1	1	0	0	58.4161
10112_OV_6637-1070_GTGACT_L999	discovery	COH	1	39	0	1	1	1	0	58.4878
12484_pool_FR_4804-0158_CAATGC_L999	discovery	COH	1	47	1	1	1	NA	NA	58.5434
10113_CH_0986-0555_ACGGAA_L999	discovery	COH	1	39	1	1	1	NA	NA	58.5542
10520_DS_OV-3958-0366_ACGGAA_L999	discovery	COH	1	40	0	1	1	1	0	58.6173
10523_DV_OV-4096-0165_CTATCG_L999	discovery	COH	1	42	0	1	1	NA	NA	58.6701
10104_CH-6282-1243_CCGTGT_L003	discovery	COH	1	NA	NA	NA	NA	NA	NA	58.7084
14958_pool-GW_UCSF23708_CTCTGA_L999	discovery	COH	1	44	1	1	1	0	0	58.7497
8416_AI-04140-0567_CTTTTT_L001	discovery	COH	1	40	0	0	0	0	1	58.7904
11761_ES_CH-6792-1172_TCATTA_L999	discovery	COH	1	37	0	1	1	1	0	58.7965
10107_SC-10018-0858_AGCGCG_L006	discovery	COH	1	54	0	NA	NA	NA	NA	58.7991
11761_ES_CH-13138-0456_ACGGAA_L999	discovery	COH	1	57	1	1	1	0	0	58.8684
13319cat_GT_47867_ACTTCC_L999	discovery	COH	1	23	NA	1	1	1	0	58.9
10712_EI_SC-6912-0544_ACGATC_L999	discovery	COH	1	65	1	NA	NA	NA	NA	59.0782
13314_GO_80551_GTGCTA_L999	discovery	COH	1	38	NA	1	0	0	0	59.1157
12597_pool-GC_10706-0368_CTGTAC_L999	discovery	COH	1	45	1	1	1	NA	NA	59.1298
11763_EU_CH-14315-0486_CAAGAG_L999	discovery	COH	1	28	0	1	1	0	0	59.1463
14959_pool-GX_TX-9659-1081_CTAGTC_L999	discovery	COH	1	30	0	1	1	NA	NA	59.1671
12913_GJ_SC80618_AGGGTT_L999	discovery	COH	1	48	NA	1	1	0	0	59.2007
9596_pool-CG_OV-2813-1152_GATACG_L003	discovery	COH	1	45	0	NA	NA	0	NA	59.2108
10521_DT_SC-8484-0460_TCTCGA_L999	discovery	COH	1	40	1	1	1	0	0	59.2374
10114_CH_6504-0553_CAAGAG_L999	discovery	COH	1	56	1	1	0	1	0	59.2421
12205_-pool-FH_2907-0855_TGACTG_L999	discovery	COH	1	39	0	0	0	NA	NA	59.2638
10522_DU_SC-9109-0171_TCCTAG_L999	discovery	COH	1	41	0	NA	NA	NA	NA	59.3851
8416_AI-04523-0469_AGGGTT_L001	discovery	COH	1	39	0	0	0	1	0	59.4225
12485_pool_FS_6157-0167_CTCTGA_L999	discovery	COH	1	40	0	1	1	NA	NA	59.4453
11784_FD_PR-12730-0773_GTGCTA_L999	discovery	COH	1	40	1	NA	NA	NA	NA	59.5223
12487_pool_FU_6900-0166_AGCGCG_L999	discovery	COH	1	43	0	1	1	NA	NA	59.5272
9597_pool-CH_OV-7767-0166_ACCGGC_L004	discovery	COH	1	45	1	1	1	NA	NA	59.535
10644_EC_OV_12093-1263_ACGGAA_L999	discovery	COH	1	49	1	0	0	1	0	59.5494
12592_pool-FX_7283-0769_CAATGC_L999	discovery	COH	1	41	0	1	1	NA	NA	59.5699
10712_EI_CH-4550-1041_CTGTAC_L999	discovery	COH	1	65	1	1	1	1	0	59.5777
10521_DT_CH-5595-0268_CTTGCA_L999	discovery	COH	1	41	0	1	0	NA	NA	59.598
11780_EZ_CH-15058-0675_ACGATC_L999	discovery	COH	1	38	0	0	0	0	1	59.5988
13316_GQ_78278_ACAAGG_L999	discovery	COH	1	48	NA	NA	NA	NA	NA	59.6057
14957_pool-GV_UCSF13689_ACGGAA_L999	discovery	COH	1	48	0	NA	NA	NA	NA	59.7318
13317_GR_27439_CTATCG_L999	discovery	COH	1	49	NA	1	1	0	0	59.7805
12595_pool-GA_9705-0471_AGGAAG_L999	discovery	COH	1	41	0	1	1	NA	NA	59.8031
8883_poolAY-CH-8390-0980_CTTGCA_L001	discovery	COH	1	30	1	NA	NA	NA	NA	59.9054
10105_CH-6077-1258_CATTAA_L004	discovery	COH	1	50	1	1	1	0	0	59.9888
8419_AL-06180-0348_CACGTA_L004	discovery	COH	1	62	1	1	1	NA	NA	60.0496
12485_pool_FS_6211-0469_AGAGGA_L999	discovery	COH	1	40	0	0	0	NA	NA	60.0689
10643_EB_OV_11434-0664_ATACGT_L999	discovery	COH	1	46	1	0	0	0	1	60.148
11783_FC_OV-15430-0270_TGTCCT_L999	discovery	COH	1	45	0	1	1	1	0	60.1913
10115_SC_6710-0650_CTTTTT_L999	discovery	COH	1	57	1	1	1	NA	NA	60.1981
11763_EU_CH-14309-0783_TCCTAG_L999	discovery	COH	1	31	0	1	1	0	0	60.2808
8423_AP-07355-0867_TGTTGG_L008	discovery	COH	1	38	0	0	0	0	1	60.3113
10524_DW_OV-9393-0967_AGTGAC_L999	discovery	COH	1	44	0	0	0	0	1	60.3683
12487_pool_FU_6986-0664_TCGCCG_L999	discovery	COH	1	39	1	0	0	NA	NA	60.4659
10523_DV_CH-10624-0369_ACAAGG_L999	discovery	COH	1	44	0	0	0	NA	NA	60.4691
10522_DU_SC-8935-0570_GTCATG_L999	discovery	COH	1	41	0	NA	NA	NA	NA	60.5046
11762_ET_CH-13863-0567_TGGTCA_L999	discovery	COH	1	46	0	1	0	1	0	60.526
12482_pool_FP_2615-0757_GAACCA_L999	discovery	COH	1	47	1	0	0	NA	NA	60.5568
8419_AL-06251-0670_CATTAA_L004	discovery	COH	1	38	1	NA	NA	NA	NA	60.5733
8419_AL-06258-1258_GTAAAA_L004	discovery	COH	1	45	1	0	0	0	1	60.5733
10520_DS_SC-7024-0370_TGCCAA_L999	discovery	COH	1	40	0	NA	NA	NA	NA	60.6214
11782_FB_OV-14242-0848_GCTAAT_L999	discovery	COH	1	66	1	1	1	NA	NA	60.6335
10521_DT_OV-4973-0567_TGGTCA_L999	discovery	COH	1	40	1	1	0	NA	NA	60.6363
12594_pool-FZ_9425-1077_GAACCA_L999	discovery	COH	1	34	0	NA	NA	NA	NA	60.6656
10106_SC-10055-0362_TCTCGA_L005	discovery	COH	1	50	1	NA	NA	NA	NA	60.7386
10525_DX_OV-5727-0571_GAGGCC_L999	discovery	COH	1	38	1	1	1	NA	NA	60.7467
10522_DU_SC-9118-0397_ACTGTG_L999	discovery	COH	1	45	0	NA	NA	NA	NA	60.7877
11783_FC_OV-15221-0256_CACTCT_L999	discovery	COH	1	59	1	1	1	1	0	60.8038
10105_CH-8424-0356_GTAAAA_L004	discovery	COH	1	50	1	0	0	0	1	60.8091
10114_CH_8537-0450_GTTCAG_L999	discovery	COH	1	NA	NA	NA	NA	NA	NA	60.8278
10521_DT_CH-12538-1273_CTCTGA_L999	discovery	COH	1	40	1	1	1	0	0	60.8356
10645_ED_CH_13116-0743_TCTCGA_L999	discovery	COH	1	34	1	NA	NA	NA	NA	60.8434
11781_FA_CH-15896-1253_TGAACC_L999	discovery	COH	1	48	0	1	1	NA	NA	60.8966
11782_FB_OV-14557-0467_TAGCAT_L999	discovery	COH	1	47	1	1	NA	NA	NA	60.9888
8422_AO-08807-0465_AGTGAC_L007	discovery	COH	1	46	0	1	0	1	0	61.0403
12591_pool-FW_7267-0858_TCACAC_L999	discovery	COH	1	38	1	0	0	NA	NA	61.056
11779_EY_CH-14717-0253_ACAAGG_L999	discovery	COH	1	33	1	NA	NA	NA	NA	61.0793
12597_pool-GC_10616-0452_CTAGTC_L999	discovery	COH	1	49	0	1	1	NA	NA	61.0892
8421_AN-07036-0467_ACTGTG_L006	discovery	COH	1	41	0	1	1	NA	NA	61.0929
12914_GK_GH1508ALE87_GTGACT_L999	discovery	COH	1	28	0	1	1	NA	NA	61.1364
10114_CH_6806-0950_TGGTCA_L999	discovery	COH	1	58	0	1	1	1	0	61.1558
10520_DS_OV-8190-0863_GTGCTA_L999	discovery	COH	1	40	0	1	1	1	0	61.1569
10117_CH_7201-0448_CACGTA_L999	discovery	COH	1	62	0	1	1	0	0	61.1779
9594_pool-CE_OV-2953-1067_CTAGTC_L001	discovery	COH	1	38	0	0	1	0	0	61.1794
11781_FA_CH-15364-1165_CAATGC_L999	discovery	COH	1	49	1	0	0	0	1	61.1963
9596_pool-CG_SC-6593-0160_GATCTC_L003	discovery	COH	1	45	0	1	1	NA	NA	61.1975
12595_pool-GA_9733-1171_CAAGAG_L999	discovery	COH	1	40	0	1	1	NA	NA	61.2361
9594_pool-CE_SC-7184-0663_CATTAA_L001	discovery	COH	1	36	0	NA	NA	NA	NA	61.267
10115_CH_9319-0755_AGGGTT_L999	discovery	COH	1	54	1	1	1	0	0	61.2727
10523_DV_SC-7914-1047_AGCGCG_L999	discovery	COH	1	NA	NA	NA	NA	NA	NA	61.4554
12204_pool-FG_1378-1065_CCGTGT_L999	discovery	COH	1	NA	NA	NA	NA	NA	NA	61.4669
10109_CH-1782-0346_GAGGCC_L008	discovery	COH	1	57	0	1	1	0	0	61.6477
10524_DW_SC-7232-1255_TCACAC_L999	discovery	COH	1	44	0	NA	NA	NA	NA	61.6639
12595_pool-GA_9611-0663_ACTGTG_L999	discovery	COH	1	48	1	NA	NA	NA	NA	61.6653
11764_EV_TX-10972-1067_GAGAGA_L999	discovery	COH	1	45	1	1	1	NA	NA	61.7359
12591_pool-FW_7002-0165_ACGATC_L999	discovery	COH	1	45	0	1	1	NA	NA	61.7854
13315_GP_37018_TCTCGA_L999	discovery	COH	1	42	NA	1	1	0	0	61.7894
9366_pool_BY_CH_11426_1271_GTTAGC_L003	discovery	COH	1	42	0	1	1	NA	NA	61.8478
14959_pool-GX_SB-5613-1165_GTTCAG_L999	discovery	COH	1	43	1	0	0	NA	NA	61.8944
13313_GN_15580-0373_ATCCCC_L999	discovery	COH	1	42	1	1	1	0	0	61.9442
9594_pool-CE_SC-7159-0969_CTGGGG_L001	discovery	COH	1	37	1	NA	NA	NA	NA	61.9837
14962_pool-HA_79553_GAAATT_L999	discovery	COH	1	38	NA	1	0	0	0	61.987
9857_CH_1883-1054_GATACG_L999	discovery	COH	1	37	1	1	1	1	0	61.9907
13319cat_GT_47736_TGAACC_L999	discovery	COH	1	45	NA	1	0	1	0	62
11779_EY_CH-14910-0367_AGCGCG_L999	discovery	COH	1	47	0	1	1	0	0	62.0201
14962_pool-HA_30645_ATCGAT_L999	discovery	COH	1	42	NA	1	1	1	0	62.1782
12484_pool_FR_4922-0948_ACCGGC_L999	discovery	COH	1	59	0	1	1	0	0	62.2196
10716_EM_4495PAB60_GTAAAA_L999	discovery	COH	1	52	0	0	0	0	1	62.2226
10522_DU_SC-9842-1170_TGACTG_L999	discovery	COH	1	41	0	NA	NA	NA	NA	62.2699
11783_FC_OV-14618-0870_GGCAGT_L999	discovery	COH	1	43	0	1	NA	NA	NA	62.3003
12206_pool-FI_4240-1051_CTGTAC_L999	discovery	COH	1	43	1	NA	NA	NA	NA	62.3748
13315_GP_47939_GAACCA_L999	discovery	COH	1	43	NA	0	0	0	1	62.4269
14956_pool-GU_34895_GCTAAT_L999	discovery	COH	1	45	NA	0	0	0	1	62.4469
11781_FA_CH-15811-0684_ACTTCC_L999	discovery	COH	1	31	0	1	1	0	0	62.5079
11759_EQ_CH-1627-1151_GCTAAT_L999	discovery	COH	1	50	1	0	0	0	1	62.6385
10103_CH-4025-1158_TAGCAT_L002	discovery	COH	1	49	1	1	1	NA	NA	62.6435
10520_DS_OV-6442-0367_CACGTA_L999	discovery	COH	1	NA	NA	NA	NA	NA	NA	62.7047
13312_GM_8288-1261_CTTGCA_L999	discovery	COH	1	49	1	1	1	NA	NA	62.7355
8885_poolBA-OV-8294-0579_ACGATC_L003	discovery	COH	1	32	0	1	1	NA	NA	62.7757
8420_AM-06621-0972_ACCACA_L005	discovery	COH	1	NA	NA	NA	NA	NA	NA	62.8316
9859_CH_9434-1063_GACCGG_L999	discovery	COH	1	48	0	1	0	1	0	62.8575
11782_FB_OV-12569-1071_TCCCTT_L999	discovery	COH	1	42	0	0	0	0	1	62.884
12207_pool-FJ_6049-1262_ACTGTG_L999	discovery	COH	1	45	1	1	1	NA	NA	62.9125
10118_SC_6894-0747_TCTCGA_L999	discovery	COH	1	63	1	NA	NA	NA	NA	63.0722
11764_EV_TX-11352-0171_TGGTCA_L999	discovery	COH	1	42	1	1	1	NA	NA	63.1092
11761_ES_CH-13136-0781_GTAAAA_L999	discovery	COH	1	32	0	1	0	0	0	63.1201
12591_pool-FW_6988-0658_TGCTTC_L999	discovery	COH	1	35	0	1	1	NA	NA	63.1382
9851_pool-CO-SC-9660-1165_TCCCTT_L999	discovery	COH	1	46	0	NA	NA	NA	NA	63.2824
13319cat_GT_32549_GTTAGC_L999	discovery	COH	1	45	NA	1	1	0	0	63.3
10524_DW_SC-7891-0964_CTGTAC_L999	discovery	COH	1	43	1	NA	NA	NA	NA	63.3192
8423_AP-07416-1162_ACAAGG_L008	discovery	COH	1	42	1	1	0	NA	NA	63.3419
14962_pool-HA_91122_GCTAAT_L999	discovery	COH	1	33	NA	NA	NA	NA	NA	63.3425
11783_FC_OV-14892-0566_ATACGT_L999	discovery	COH	1	38	0	NA	NA	NA	NA	63.3867
9849_pool-CM-OV-9775-0867_GAAATT_L999	discovery	COH	1	44	0	1	1	0	0	63.4231
12912_GI_SC91207_GATACG_L999	discovery	COH	1	46	NA	NA	NA	NA	NA	63.4321
14963_pool-HB_112185_ACAGCT_L999	discovery	COH	1	37	NA	NA	NA	NA	NA	63.4487
10117_OV_2031-1142_AGTATA_L999	discovery	COH	1	59	1	1	1	NA	NA	63.4723
10717_EN_GH1472REH74_CTCTGA_L999	discovery	COH	1	39	0	1	1	0	0	63.5214
12483_pool_FQ_3608-0861_CTGGGG_L999	discovery	COH	1	45	0	1	0	NA	NA	63.5466
12206_pool-FI_4303-0564_AGTGAC_L999	discovery	COH	1	43	0	1	1	NA	NA	63.7437
12597_pool-GC_10826-1277_GACAAC_L999	discovery	COH	1	35	0	NA	NA	NA	NA	63.9104
10525_DX_OV-12567-0760_TGGCGC_L999	discovery	COH	1	47	0	0	0	1	0	63.9339
12209_pool-FL_7269-0762_GATCTC_L999	discovery	COH	1	48	1	1	1	NA	NA	63.9768
14957_pool-GV_UCSF10853_GTAAAA_L999	discovery	COH	1	34	0	0	0	0	1	63.9977
10113_CH_0591-0353_TGCCAA_L999	discovery	COH	1	39	1	1	0	NA	NA	64.0051
9852_pool-CP-CH-2988-0850_ATACGT_L999	discovery	COH	1	46	1	1	1	0	0	64.0546
10107_CH-9399-0150_TCGCCG_L006	discovery	COH	1	53	0	0	0	1	0	64.0927
11759_EQ_AB-13187-0153_CTTTTT_L999	discovery	COH	1	35	0	1	1	NA	NA	64.0981
12484_pool_FR_3261-0159_CAAGAG_L999	discovery	COH	1	46	0	1	1	NA	NA	64.1122
12482_pool_FP_2571-0163_ACCACA_L999	discovery	COH	1	41	1	1	1	NA	NA	64.224
12209_pool-FL_8750-1261_AGTGAC_L999	discovery	COH	1	49	0	1	0	NA	NA	64.2274
8421_AN-06980-0180_CAGTTG_L006	discovery	COH	1	30	0	0	1	0	0	64.254
10522_DU_SC-8323-1253_CAGTTG_L999	discovery	COH	1	41	0	1	1	NA	NA	64.3689
12910_GG_SC80917_ACGGAA_L999	discovery	COH	1	30	NA	NA	NA	NA	NA	64.3814
12912_GI_SC91119_TCGCCG_L999	discovery	COH	1	46	NA	1	NA	NA	NA	64.3946
9596_pool-CG_OV-6164-0162_TGAACC_L003	discovery	COH	1	47	0	1	0	0	0	64.4061
11780_EZ_CH-15086-1051_GATCTC_L999	discovery	COH	1	46	0	1	0	1	0	64.4238
12208_pool-FK_7100-0863_TCGCCG_L999	discovery	COH	1	37	1	1	1	NA	NA	64.4377
10108_CH-8476-1156_TGCTTC_L007	discovery	COH	1	54	0	1	1	0	0	64.5368
9852_pool-CP-SC-6554-0160_GGCAGT_L999	discovery	COH	1	46	1	0	1	NA	NA	64.5478
13313_GN_11633-1167_TGGCGC_L999	discovery	COH	1	45	0	0	0	NA	NA	64.6445
10643_EB_OV_2572-1162_GGCAGT_L999	discovery	COH	1	47	1	1	1	1	0	64.646
8883_poolAY-SC-7491-0276_AGAGGA_L001	discovery	COH	1	30	0	NA	NA	NA	NA	64.6604
9597_pool-CH_OV-6880-0765_ACTTCC_L004	discovery	COH	1	45	1	0	0	1	0	64.7147
12911_GH_SC80308_GTCATG_L999	discovery	COH	1	42	NA	0	0	1	0	64.8273
12910_GG_SC80929_AGAGGA_L999	discovery	COH	1	34	NA	0	0	0	1	64.8746
10105_SC-7353-0161_CACGTA_L004	discovery	COH	1	50	1	1	1	NA	NA	64.9242
13313_GN_13331-1174_TGAACC_L999	discovery	COH	1	36	0	1	1	NA	NA	64.9529
10108_CH-10474-0155_AGTGAC_L007	discovery	COH	1	56	1	0	0	0	1	64.9752
11784_FD_SR-5586-0956_TGCCAA_L999	discovery	COH	1	47	1	NA	NA	NA	NA	64.9756
12483_pool_FQ_0987-0552_GCTAAT_L999	discovery	COH	1	49	1	NA	NA	NA	NA	64.9764
12481_pool_FO_0971-0869_CGATAT_L999	discovery	COH	1	30	1	1	0	NA	NA	64.9786
11780_EZ_CH-15192-0775_AGTGAC_L999	discovery	COH	1	34	0	1	1	1	0	64.981
12596_pool-GB_9802-0652_TGTTGG_L999	discovery	COH	1	47	0	0	0	NA	NA	64.9927
12593_pool-FY_8765-1063_GTGCTA_L999	discovery	COH	1	48	1	0	0	NA	NA	65.1107
12208_pool-FK_6877-0367_CTATCG_L999	discovery	COH	1	43	0	1	1	NA	NA	65.1372
12482_pool_FP_4822-1066_GTTAGC_L999	discovery	COH	1	40	1	0	0	NA	NA	65.2106
13314_GO_78501_TGCCAA_L999	discovery	COH	1	41	NA	0	0	0	1	65.2153
11781_FA_CH-15482-0571_ACCGGC_L999	discovery	COH	1	44	0	1	1	0	0	65.2868
8417_AJ-05123-0972_ATACGT_L002	discovery	COH	1	35	0	1	NA	NA	NA	65.3024
12208_pool-FK_6827-0743_GACCGG_L999	discovery	COH	1	48	1	1	1	NA	NA	65.3356
10645_ED_CH_12364-0858_CTTGCA_L999	discovery	COH	1	55	0	1	0	1	0	65.4206
12911_GH_SC91565_GAACCA_L999	discovery	COH	1	NA	NA	NA	NA	NA	NA	65.5166
13312_GM_8015-1165_GAGAGA_L999	discovery	COH	1	45	0	NA	NA	NA	NA	65.6183
10117_CH_8543-1050_GTAAAA_L999	discovery	COH	1	60	1	1	NA	0	NA	65.6842
13315_GP_80376_TGGTCA_L999	discovery	COH	1	42	NA	1	1	0	0	65.6899
8423_AP-07279-1068_GTTCAG_L008	discovery	COH	1	41	1	0	0	0	1	65.7194
10520_DS_SC-7158-0967_CATTAA_L999	discovery	COH	1	40	0	NA	NA	NA	NA	65.7263
10717_EN_4769MEV56_GAACCA_L999	discovery	COH	1	43	0	1	1	0	0	65.7443
10524_DW_OV-9624-1068_GACAAC_L999	discovery	COH	1	43	1	1	0	NA	NA	65.8464
10117_SC_10017-1051_GTGCTA_L999	discovery	COH	1	60	0	NA	NA	NA	NA	65.9136
13313_GN_11483-1087_ACCGGC_L999	discovery	COH	1	25	1	1	1	NA	NA	65.9383
13312_GM_7706-1074_CTCTGA_L999	discovery	COH	1	36	0	0	0	NA	NA	65.9999
12593_pool-FY_8683-0967_CACGTA_L999	discovery	COH	1	44	0	1	1	NA	NA	66.1061
12481_pool_FO_0846-0567_AGGGTT_L999	discovery	COH	1	33	1	NA	NA	NA	NA	66.1099
10522_DU_CH-10997-0172_AGGAAG_L999	discovery	COH	1	41	1	1	1	0	0	66.2379
11764_EV_TX-12879-0965_CTTGCA_L999	discovery	COH	1	48	1	1	1	NA	NA	66.3314
12596_pool-GB_10177-0367_CTATCG_L999	discovery	COH	1	44	1	1	1	NA	NA	66.3334
10643_EB_CH_12175-0468_TATGGT_L999	discovery	COH	1	45	1	1	1	0	0	66.3377
11783_FC_OV-14560-1251_CCGTGT_L999	discovery	COH	1	62	0	1	1	1	0	66.3396
12205_-pool-FH_2727-1156_CAGTTG_L999	discovery	COH	1	47	NA	1	1	NA	NA	66.3565
8422_AO-08545-1262_CTGTAC_L007	discovery	COH	1	44	0	1	1	1	0	66.3933
12485_pool_FS_6177-0470_GAGAGA_L999	discovery	COH	1	39	1	1	0	NA	NA	66.3978
10117_OV_2895-0147_TCATTA_L999	discovery	COH	1	59	1	1	1	NA	NA	66.4307
12484_pool_FR_3765-0262_TCGCCG_L999	discovery	COH	1	45	1	1	1	NA	NA	66.435
9852_pool-CP-CH-4223-0457_TGTCCT_L999	discovery	COH	1	47	0	1	1	0	0	66.5009
10712_EI_SC-9764-0544_GACAAC_L999	discovery	COH	1	67	1	NA	NA	NA	NA	66.5176
10647_EF_CH_12520-0753_ACAAGG_L999	discovery	COH	1	60	1	0	0	0	1	66.5446
10522_DU_OV-7768-1169_GTTCAG_L999	discovery	COH	1	41	1	1	1	1	0	66.5515
11780_EZ_CH-15166-0545_GACAAC_L999	discovery	COH	1	69	1	1	1	0	0	66.5942
11759_EQ_CH-1137-0556_GAAATT_L999	discovery	COH	1	44	1	1	1	NA	NA	66.625
10644_EC_CH_11901-0665_GTAAAA_L999	discovery	COH	1	48	1	1	1	0	0	66.6649
8884_poolAZ-CH-8563-0579_GATACG_L002	discovery	COH	1	32	0	1	1	0	0	66.7009
11784_FD_OV-16059-0586_AGTATA_L999	discovery	COH	1	29	0	0	0	0	1	66.7213
10715_EL_4515RAE63_GTGACT_L999	discovery	COH	1	39	1	1	1	0	0	66.7241
12483_pool_FQ_3591-0551_ACAAGG_L999	discovery	COH	1	55	1	1	1	0	0	66.7699
10104_SC-9671-0254_CACTCT_L003	discovery	COH	1	49	1	NA	NA	NA	NA	66.7722
9857_OV_3004-0967_GATCTC_L999	discovery	COH	1	38	0	0	1	NA	NA	66.8284
9594_pool-CE_SC-7027-0571_TGTTGG_L001	discovery	COH	1	37	0	NA	NA	NA	NA	66.8294
9859_OV_6879-0562_TCGCCG_L999	discovery	COH	1	48	0	0	0	1	0	66.8892
10108_CH-9270-0456_GACAAC_L007	discovery	COH	1	55	1	0	0	1	0	66.9566
10118_CH_9644-0349_CTCTGA_L999	discovery	COH	1	62	1	1	1	0	0	67.3562
9859_CH_4257-1057_CTGGGG_L999	discovery	COH	1	48	0	1	1	0	0	67.4485
10646_EE_CH_12366-0850_TCCTAG_L999	discovery	COH	1	56	1	1	1	0	0	67.4595
10520_DS_CH-11362-0673_GTAAAA_L999	discovery	COH	1	40	0	1	0	0	0	67.508
10107_SC-9736-1154_GATACG_L006	discovery	COH	1	56	0	NA	NA	NA	NA	67.6046
12208_pool-FK_7099-1172_AGCGCG_L999	discovery	COH	1	37	0	NA	NA	NA	NA	67.7478
10642_EA_CH_13472-1272_GCTAAT_L999	discovery	COH	1	41	1	1	0	1	0	67.8441
11764_EV_TX-12867-1174_ACCACA_L999	discovery	COH	1	39	0	1	1	NA	NA	67.8466
10103_OV-11146-0763_AGGGTT_L002	discovery	COH	1	49	0	0	0	0	1	67.8615
10118_CH_4546-1044_AGAGGA_L999	discovery	COH	1	63	1	1	1	0	0	67.8705
12481_pool_FO_0736-1059_GAAATT_L999	discovery	COH	1	36	0	0	0	0	1	67.8765
11760_ER_CH-2841-0259_ACAGCT_L999	discovery	COH	1	47	1	1	1	NA	NA	67.8949
13319cat_GT_37332_CTAGTC_L999	discovery	COH	1	37	NA	1	1	0	0	68
12911_GH_SC91311_CAAGAG_L999	discovery	COH	1	43	NA	1	1	0	0	68.0366
12205_-pool-FH_2521-0854_TCTCGA_L999	discovery	COH	1	50	1	1	1	0	0	68.1112
13312_GM_8264-0469_ACCACA_L999	discovery	COH	1	42	0	1	1	NA	NA	68.1694
10118_CH_5229-1042_GAGAGA_L999	discovery	COH	1	63	0	0	0	0	1	68.1769
12204_pool-FG_1820-0862_TGTCCT_L999	discovery	COH	1	41	0	1	1	0	0	68.3259
12481_pool_FO_1295-0844_TAGCAT_L999	discovery	COH	1	47	1	1	1	0	0	68.3371
12486_pool_FT_6381-1273_AGGAAG_L999	discovery	COH	1	36	0	1	1	NA	NA	68.3723
10103_OV-10592-0663_ATCGAT_L002	discovery	COH	1	49	1	0	1	0	0	68.4095
9596_pool-CG_SC-6961-1260_ACTTCC_L003	discovery	COH	1	46	0	NA	NA	NA	NA	68.4555
10642_EA_CH_13459-1275_TAGCAT_L999	discovery	COH	1	38	0	1	0	0	0	68.4899
10117_SC_8551-0747_TGCCAA_L999	discovery	COH	1	62	1	NA	NA	NA	NA	68.5701
10104_SC-7358-1061_GGCAGT_L003	discovery	COH	1	49	1	0	0	NA	NA	68.6255
12594_pool-FZ_9176-1169_AGAGGA_L999	discovery	COH	1	42	1	1	1	NA	NA	68.6609
12208_pool-FK_6494-0769_TGTTGG_L999	discovery	COH	1	40	0	1	1	NA	NA	68.7304
10643_EB_CH_11915-0638_ACAGCT_L999	discovery	COH	1	47	0	NA	NA	NA	NA	68.7446
9853_pool-CQ-CH-7171-1063_GAACCA_L999	discovery	COH	1	47	1	1	1	1	0	68.87
11782_FB_OV-14244-0774_ATCGAT_L999	discovery	COH	1	40	0	1	1	1	0	68.8732
11763_EU_CH-14339-0573_GTTCAG_L999	discovery	COH	1	41	0	1	1	1	0	68.8805
13312_GM_8366-0875_GAACCA_L999	discovery	COH	1	36	0	1	1	NA	NA	68.9051
10525_DX_SC-7489-0167_GTTAGC_L999	discovery	COH	1	42	0	1	1	NA	NA	69.0165
11782_FB_OV-13560-0765_CGATAT_L999	discovery	COH	1	48	0	0	0	0	1	69.0239
12908_GE_4972VAA70_CCGTGT_L999	discovery	COH	1	43	1	NA	NA	NA	NA	69.1072
12208_pool-FK_6953-0466_GATACG_L999	discovery	COH	1	43	1	1	1	NA	NA	69.1282
8422_AO-08064-0151_TGCTTC_L007	discovery	COH	1	33	0	NA	NA	NA	NA	69.135
10646_EE_CH_12150-0953_CAAGAG_L999	discovery	COH	1	59	0	1	1	0	0	69.1546
13313_GN_10928-0386_CAATGC_L999	discovery	COH	1	26	0	1	1	NA	NA	69.187
10116_SC_7663-0650_CTTGCA_L999	discovery	COH	1	60	0	1	NA	NA	NA	69.2696
10112_CH_6511-0869_GGCAGT_L999	discovery	COH	1	39	0	1	1	0	0	69.2943
9861_OV_1621-0354_ACCGGC_L999	discovery	COH	1	48	1	1	1	NA	NA	69.3032
10103_OV-9392-1062_CGATAT_L002	discovery	COH	1	49	0	1	1	0	0	69.3406
12483_pool_FQ_2549-0857_TGGTCA_L999	discovery	COH	1	47	0	1	1	0	0	69.3803
12204_pool-FG_1677-0978_CACTCT_L999	discovery	COH	1	24	0	1	1	1	0	69.4407
12483_pool_FQ_1890-0768_CACGTA_L999	discovery	COH	1	32	1	1	1	NA	NA	69.4559
11763_EU_CH-14314-0374_AGGAAG_L999	discovery	COH	1	40	0	0	0	0	1	69.4717
12206_pool-FI_3816-1268_TGCTTC_L999	discovery	COH	1	38	1	0	0	NA	NA	69.479
13319cat_GT_17856_CTGTAC_L999	discovery	COH	1	40	NA	1	1	NA	NA	69.6
10647_EF_CH_11642-0954_TGTTGG_L999	discovery	COH	1	58	1	1	1	0	0	69.6247
12205_-pool-FH_2518-1141_AGAGGA_L999	discovery	COH	1	60	1	1	1	NA	NA	69.6669
10520_DS_CH-7531-0444_AGTATA_L999	discovery	COH	1	44	1	1	1	0	0	69.7122
10525_DX_SC-6771-0466_CAATGC_L999	discovery	COH	1	40	0	NA	NA	NA	NA	69.7374
12483_pool_FQ_1878-0461_TCATTA_L999	discovery	COH	1	39	0	0	1	0	0	69.8525
9850_pool-CN-CH-3502-0363_CTATCG_L999	discovery	COH	1	44	1	1	1	0	0	70.083
10114_SC_9531-0460_ACTGTG_L999	discovery	COH	1	51	1	NA	NA	NA	NA	70.2345
10106_CH-6172-1258_GAGAGA_L005	discovery	COH	1	50	1	0	0	0	1	70.2917
9852_pool-CP-CH-10111-0657_GTGACT_L999	discovery	COH	1	48	0	1	1	0	0	70.2929
8883_poolAY-SC-7357-0480_GAGAGA_L001	discovery	COH	1	30	0	0	0	NA	NA	70.3407
12597_pool-GC_10434-1166_TGCTTC_L999	discovery	COH	1	46	0	0	0	NA	NA	70.3883
12596_pool-GB_10313-0977_AGCGCG_L999	discovery	COH	1	35	0	1	1	NA	NA	70.4602
10116_CH_9834-0552_TGTCCT_L999	discovery	COH	1	59	1	1	1	0	0	70.5066
10645_ED_CH_12873-0662_GAGAGA_L999	discovery	COH	1	51	1	1	1	0	0	70.5459
10116_CH_7277-1253_CACTCT_L999	discovery	COH	1	56	0	1	1	0	0	70.6184
9857_OV_4281-0167_GACAAC_L999	discovery	COH	1	38	0	1	1	0	0	70.8853
12594_pool-FZ_9403-0373_CTTGCA_L999	discovery	COH	1	39	0	NA	NA	NA	NA	70.9074
10525_DX_SC-6742-1165_TGAACC_L999	discovery	COH	1	34	0	NA	NA	NA	NA	70.9152
10647_EF_SC_10478-0478_AGCGCG_L999	discovery	COH	1	64	1	NA	NA	NA	NA	70.974
9850_pool-CN-OV-3046-0862_GACCGG_L999	discovery	COH	1	44	1	0	0	0	1	70.9953
11781_FA_ID-11252-1074_GAGGCC_L999	discovery	COH	1	38	0	1	1	NA	NA	71.0285
10524_DW_SC-6807-1066_GATCTC_L999	discovery	COH	1	43	1	NA	NA	NA	NA	71.0319
9594_pool-CE_OV-7247-0670_GTGCTA_L001	discovery	COH	1	35	0	1	1	1	0	71.0581
12206_pool-FI_4132-0666_GATCTC_L999	discovery	COH	1	41	1	0	0	NA	NA	71.0636
9596_pool-CG_OV-6443-1064_AGCGCG_L003	discovery	COH	1	45	0	1	1	NA	NA	71.0641
10103_CH-5540-0759_GAAATT_L002	discovery	COH	1	49	1	0	0	1	0	71.2874
10106_CH-8177-0161_AGAGGA_L005	discovery	COH	1	50	1	0	0	0	1	71.3224
12913_GJ_SC33959_ATCGAT_L999	discovery	COH	1	48	NA	1	1	0	0	71.3856
12486_pool_FT_6315-1267_GTCATG_L999	discovery	COH	1	37	0	NA	NA	NA	NA	71.402
11782_FB_JM-10757-1277_GAAATT_L999	discovery	COH	1	34	1	NA	NA	NA	NA	71.4425
11781_FA_IL-12839-0277_ATCCCC_L999	discovery	COH	1	36	0	0	0	NA	NA	71.4538
11784_FD_RD-14624-0476_CATTAA_L999	discovery	COH	1	32	1	1	1	NA	NA	71.5084
12207_pool-FJ_6149-0562_TGACTG_L999	discovery	COH	1	47	1	1	1	NA	NA	71.5572
9849_pool-CM-OV-3244-1166_TAGCAT_L999	discovery	COH	1	39	0	0	0	NA	NA	71.6194
12209_pool-FL_8141-0270_CTGTAC_L999	discovery	COH	1	41	0	1	1	NA	NA	71.6663
9596_pool-CG_CH-11269-0863_GAGGCC_L003	discovery	COH	1	48	0	1	1	0	0	71.7542
10716_EM_5054CAM81_AGTATA_L999	discovery	COH	1	32	0	1	1	0	0	71.8619
12210_pool-FM_11260-1082_GAGGCC_L999	discovery	COH	1	30	0	1	0	0	0	71.8689
10103_OV-6960-0955_GCTAAT_L002	discovery	COH	1	50	1	0	0	0	1	72.0425
12210_pool-FM_9396-0169_GTTAGC_L999	discovery	COH	1	34	1	0	1	NA	NA	72.166
8417_AJ-05122-0564_TATGGT_L002	discovery	COH	1	40	1	1	1	1	0	72.1912
10106_CH-3323-0156_ACCACA_L005	discovery	COH	1	50	1	0	0	0	1	72.2002
8416_AI-04602-0384_CGATAT_L001	discovery	COH	1	NA	NA	NA	NA	NA	NA	72.3031
12207_pool-FJ_6314-1056_TCCTAG_L999	discovery	COH	1	37	1	1	1	NA	NA	72.3073
12208_pool-FK_6817-1064_CTGGGG_L999	discovery	COH	1	43	0	0	0	NA	NA	72.3108
10107_CH-10121-0940_TGTTGG_L006	discovery	COH	1	59	0	NA	NA	NA	NA	72.3276
12208_pool-FK_6692-1265_ACAAGG_L999	discovery	COH	1	44	1	1	1	NA	NA	72.4987
8416_AI-04745-0666_GCTAAT_L001	discovery	COH	1	41	1	NA	NA	NA	NA	72.5024
9851_pool-CO-CH-6074-1063_ATCGAT_L999	discovery	COH	1	46	1	1	1	0	0	72.5516
12911_GH_SC80833_ACTGTG_L999	discovery	COH	1	42	NA	1	1	0	0	72.7264
10114_SC_8590-0860_CAGTTG_L999	discovery	COH	1	51	1	1	NA	0	NA	72.8316
11760_ER_CH-1794-1136_CCGTGT_L999	discovery	COH	1	66	1	1	1	1	0	72.93
10713_EJ_CH-11857-0561_TGGCGC_L999	discovery	COH	1	52	1	0	0	0	1	72.9523
9859_OV_5683-0764_AGCGCG_L999	discovery	COH	1	44	1	1	0	0	0	72.961
13315_GP_15364_CTCTGA_L999	discovery	COH	1	41	NA	1	1	0	0	73.0025
12909_GF_6077OCT64_TGTCCT_L999	discovery	COH	1	46	0	1	1	0	0	73.0233
9851_pool-CO-CH-7985-0964_CGATAT_L999	discovery	COH	1	46	1	1	1	0	0	73.065
14957_pool-GV_6083GOB53_AGTATA_L999	discovery	COH	1	55	0	1	1	1	0	73.0692
10105_CH-9583-0659_AGTATA_L004	discovery	COH	1	50	0	1	1	0	0	73.0793
12210_pool-FM_9406-0549_ACCGGC_L999	discovery	COH	1	44	0	NA	NA	NA	NA	73.0871
8884_poolAZ-OV-1546-1069_AGCGCG_L002	discovery	COH	1	32	0	NA	NA	NA	NA	73.1072
11761_ES_CH-11365-0569_CACGTA_L999	discovery	COH	1	43	0	0	0	0	1	73.1852
12204_pool-FG_1879-1059_AGTATA_L999	discovery	COH	1	36	1	1	1	NA	NA	73.2798
12597_pool-GC_10499-0182_ACGATC_L999	discovery	COH	1	31	1	0	0	NA	NA	73.2903
10717_EN_5458LOC78_TGGTCA_L999	discovery	COH	1	36	0	1	0	1	0	73.3416
11759_EQ_CH-1643-1143_ATCGAT_L999	discovery	COH	1	57	1	1	1	NA	NA	73.4501
10524_DW_OV-3095-0463_CTAGTC_L999	discovery	COH	1	43	1	1	1	NA	NA	73.5121
9860_CH_5099-0161_TCACAC_L999	discovery	COH	1	48	1	1	0	0	0	73.5342
9861_OV_4357-1259_TGGCGC_L999	discovery	COH	1	48	1	1	1	NA	NA	73.5703
10111_CH_3342-0568_TCCCTT_L999	discovery	COH	1	38	0	1	1	0	0	73.5704
12483_pool_FQ_2167-0655_GTAAAA_L999	discovery	COH	1	49	0	NA	NA	NA	NA	73.6719
10713_EJ_CH-7434-0242_GTTAGC_L999	discovery	COH	1	68	1	0	0	0	1	73.7195
8421_AN-07154-1266_AGGAAG_L006	discovery	COH	1	43	0	0	0	0	1	73.9017
10116_OV_9990-1152_ATACGT_L999	discovery	COH	1	59	0	0	0	0	1	73.9571
9852_pool-CP-OV-8989-1258_CACTCT_L999	discovery	COH	1	46	0	1	1	0	0	73.9654
12597_pool-GC_10682-1268_GATCTC_L999	discovery	COH	1	33	1	0	0	NA	NA	74.0961
9851_pool-CO-CH-8011-0762_AGGGTT_L999	discovery	COH	1	46	0	0	0	0	1	74.1908
10642_EA_OV_13474-1275_AGGGTT_L999	discovery	COH	1	38	0	1	1	0	0	74.3208
9857_CH_6083-0572_ACAAGG_L999	discovery	COH	1	37	0	1	1	0	0	74.3227
9860_CH_1556-0454_AGTGAC_L999	discovery	COH	1	48	1	1	1	NA	NA	74.4709
10104_CH-4345-0558_TATGGT_L003	discovery	COH	1	49	1	1	NA	NA	NA	74.4981
9859_OV_3423-1258_CTATCG_L999	discovery	COH	1	48	0	0	0	0	1	74.5161
10643_EB_CH_10261-0558_CCGTGT_L999	discovery	COH	1	44	0	0	0	NA	NA	74.6793
9858_SC_6964-0363_ACGGAA_L999	discovery	COH	1	47	0	NA	NA	NA	NA	74.8094
10111_SC_10002-1072_ATCGAT_L999	discovery	COH	1	38	0	NA	NA	NA	NA	74.8694
8417_AJ-05082-0863_GGCAGT_L002	discovery	COH	1	45	0	0	0	0	1	74.9852
9597_pool-CH_CH-4814-1159_ATCCCC_L004	discovery	COH	1	48	0	1	0	0	0	75.053
10113_CH_9451-1273_CATTAA_L999	discovery	COH	1	38	1	NA	NA	NA	NA	75.0944
10105_CH-2190-0343_GTGCTA_L004	discovery	COH	1	NA	NA	NA	NA	NA	NA	75.111
12205_-pool-FH_2951-0857_AGGAAG_L999	discovery	COH	1	44	1	1	1	NA	NA	75.1271
11784_FD_SJ-14494-0666_GTAAAA_L999	discovery	COH	1	48	0	NA	NA	NA	NA	75.2447
10108_CH-3523-0150_ACGATC_L007	discovery	COH	1	56	1	1	1	0	0	75.3324
10714_EK_3651GAA64_TAGCAT_L999	discovery	COH	1	46	0	1	1	0	0	75.3481
13313_GN_11699-0471_ACTTCC_L999	discovery	COH	1	42	1	0	0	NA	NA	75.3934
9849_pool-CM-SC-8906-0865_TCCCTT_L999	discovery	COH	1	41	0	NA	NA	NA	NA	75.423
10644_EC_OV_6878-0157_CACGTA_L999	discovery	COH	1	47	1	0	1	1	0	75.4401
13312_GM_8022-1056_AGAGGA_L999	discovery	COH	1	32	1	0	0	NA	NA	75.4582
13316_GQ_36984_AGGAAG_L999	discovery	COH	1	46	NA	1	1	0	0	75.5196
12595_pool-GA_9743-1178_GTTCAG_L999	discovery	COH	1	33	1	0	0	NA	NA	75.7157
10645_ED_OV_11886-0861_CTCTGA_L999	discovery	COH	1	50	0	1	1	0	0	75.7208
9598_pool-CI_CH-10139-0275_CATTAA_L005	discovery	COH	1	37	0	0	0	1	0	75.7804
9598_pool-CI_OV-3560-0863_GTAAAA_L005	discovery	COH	1	38	0	0	0	NA	NA	75.9539
12207_pool-FJ_6425-0867_CAAGAG_L999	discovery	COH	1	41	0	0	0	NA	NA	76.0151
9598_pool-CI_OV-3094-0767_CACGTA_L005	discovery	COH	1	37	0	1	1	1	0	76.0649
10104_CH-6283-0755_TGTCCT_L003	discovery	COH	1	49	1	1	1	NA	NA	76.0999
9859_OV_5059-1161_GATACG_L999	discovery	COH	1	47	0	1	1	0	0	76.1954
9859_CH_3325-0156_ACAAGG_L999	discovery	COH	1	48	0	1	1	0	0	76.3012
10112_CH_1930-0663_CCGTGT_L999	discovery	COH	1	39	0	0	0	0	1	76.3971
10112_OV_7888-0162_TGTCCT_L999	discovery	COH	1	39	0	1	1	0	0	76.3978
9853_pool-CQ-OV-8618-0656_CTTGCA_L999	discovery	COH	1	47	1	0	0	0	1	76.4136
11784_FD_SR-10271-1077_ACGGAA_L999	discovery	COH	1	35	0	NA	NA	NA	NA	76.4609
10714_EK_4142VAM71_GAAATT_L999	discovery	COH	1	40	0	1	1	0	0	76.495
10115_SC_7011-0153_ATCGAT_L999	discovery	COH	1	57	1	NA	NA	NA	NA	76.5025
11763_EU_CH-14189-0453_CAGTTG_L999	discovery	COH	1	61	1	0	0	0	1	76.589
10113_SC_7231-0471_CACGTA_L999	discovery	COH	1	39	1	NA	NA	NA	NA	76.6389
10116_OV_10085-0653_ACAGCT_L999	discovery	COH	1	59	1	1	1	0	0	76.646
9854_pool-CR-CH-2577-0839_GTTCAG_L999	discovery	COH	1	47	1	1	0	NA	NA	76.7275
12485_pool_FS_6276-1070_ACCACA_L999	discovery	COH	1	39	1	1	1	NA	NA	76.7856
12914_GK_SC91161_CAGTTG_L999	discovery	COH	1	41	NA	1	1	0	0	76.8925
9598_pool-CI_OV-4627-0271_GTGCTA_L005	discovery	COH	1	37	0	NA	NA	NA	NA	77.0298
10117_SC_7524-0749_CATTAA_L999	discovery	COH	1	60	1	1	1	NA	NA	77.0342
11782_FB_OV-10301-0165_AGGGTT_L999	discovery	COH	1	47	0	1	1	NA	NA	77.0367
12597_pool-GC_10848-0576_TCACAC_L999	discovery	COH	1	36	0	NA	NA	NA	NA	77.1143
10118_CH_12186-0157_GAACCA_L999	discovery	COH	1	56	0	1	1	0	0	77.1842
9849_pool-CM-CH-13453-0335_ATCGAT_L999	discovery	COH	1	51	0	1	1	NA	NA	77.2111
9858_OV_9774-0265_GTGCTA_L999	discovery	COH	1	47	0	0	0	0	1	77.2492
12207_pool-FJ_6493-0566_GTTCAG_L999	discovery	COH	1	43	0	1	1	NA	NA	77.2943
9851_pool-CO-CH-6999-1262_CTTTTT_L999	discovery	COH	1	45	0	1	0	1	0	77.2992
10109_CH-6066-0750_GTTAGC_L008	discovery	COH	1	59	1	1	1	0	0	77.4232
10712_EI_CH-5098-1043_GATCTC_L999	discovery	COH	1	65	1	0	0	0	1	77.4334
12597_pool-GC_10846-1068_AGTGAC_L999	discovery	COH	1	44	0	0	0	NA	NA	77.4775
12484_pool_FR_3658-1263_GATACG_L999	discovery	COH	1	43	0	1	0	NA	NA	77.562
12595_pool-GA_9463-1178_CAGTTG_L999	discovery	COH	1	25	1	NA	NA	NA	NA	77.5684
10642_EA_CH_13880-0669_GAAATT_L999	discovery	COH	1	45	0	0	0	0	1	77.5996
12205_-pool-FH_2516-0452_GAGAGA_L999	discovery	COH	1	43	1	1	1	NA	NA	77.629
9854_pool-CR-CH-7048-0663_GTCATG_L999	discovery	COH	1	47	1	1	1	0	0	77.6691
12912_GI_SC91160_TGTTGG_L999	discovery	COH	1	43	NA	1	1	NA	NA	77.6821
9595_pool-CF_SC-9590-1167_ACGGAA_L002	discovery	COH	1	44	0	NA	NA	NA	NA	77.752
12487_pool_FU_6896-0556_GATACG_L999	discovery	COH	1	49	0	0	0	NA	NA	77.8218
12593_pool-FY_8422-1275_AGTATA_L999	discovery	COH	1	32	0	0	0	NA	NA	77.824
10106_OV-9882-0860_GAACCA_L005	discovery	COH	1	51	0	0	0	0	1	77.8444
12204_pool-FG_1585-0459_TATGGT_L999	discovery	COH	1	38	0	1	1	NA	NA	77.8692
10115_CH_9854-0454_CGATAT_L999	discovery	COH	1	57	1	1	1	0	0	77.9487
9851_pool-CO-SC-9108-1165_TAGCAT_L999	discovery	COH	1	46	0	NA	NA	NA	NA	77.9498
12912_GI_SC81065_GACCGG_L999	discovery	COH	1	45	NA	1	1	1	0	77.9781
10647_EF_CH_13483-0549_TCGCCG_L999	discovery	COH	1	59	0	0	0	0	1	78.0092
9861_SC_9027-0763_ACTTCC_L999	discovery	COH	1	48	0	1	1	NA	NA	78.0238
12594_pool-FZ_9150-0272_GAGAGA_L999	discovery	COH	1	40	0	0	0	NA	NA	78.0461
12593_pool-FY_9023-1269_ACGGAA_L999	discovery	COH	1	42	1	NA	1	NA	NA	78.052
9852_pool-CP-CH-1338-0854_TATGGT_L999	discovery	COH	1	46	1	1	1	0	0	78.073
13313_GN_11211-0771_GTTAGC_L999	discovery	COH	1	42	0	1	1	NA	NA	78.2142
9594_pool-CE_CH-8409-0973_CTATCG_L001	discovery	COH	1	37	1	1	0	0	0	78.3006
11764_EV_TX-11086-1063_AGAGGA_L999	discovery	COH	1	48	1	1	1	NA	NA	78.309
12204_pool-FG_1803-0770_ACAGCT_L999	discovery	COH	1	29	0	NA	NA	NA	NA	78.3122
10111_CH_6671-0670_CGATAT_L999	discovery	COH	1	38	0	0	0	0	1	78.3704
12911_GH_SC81095_CTTGCA_L999	discovery	COH	1	40	NA	1	1	0	0	78.6726
10113_OV_4094-1068_GTAAAA_L999	discovery	COH	1	39	0	1	1	0	0	78.7136
8885_poolBA-OV-3182-0364_AGTGAC_L003	discovery	COH	1	32	0	0	0	0	1	78.7712
10715_EL_4308POJ66_ATACGT_L999	discovery	COH	1	43	0	1	1	0	0	78.7922
10116_SC_7869-1153_GGCAGT_L999	discovery	COH	1	58	1	NA	NA	NA	NA	78.8859
9853_pool-CQ-SC-9026-1164_GAGAGA_L999	discovery	COH	1	47	0	NA	NA	NA	NA	79.1406
12596_pool-GB_9807-0474_ACAAGG_L999	discovery	COH	1	33	0	1	0	NA	NA	79.2264
10113_SC_9876-0473_GTGCTA_L999	discovery	COH	1	39	0	NA	NA	NA	NA	79.3591
11779_EY_CH-14505-1266_TGTTGG_L999	discovery	COH	1	37	1	1	1	0	0	79.4183
12206_pool-FI_4355-0754_TCACAC_L999	discovery	COH	1	37	1	1	NA	NA	NA	79.4752
9597_pool-CH_SC-8591-1265_CAATGC_L004	discovery	COH	1	45	0	1	1	NA	NA	79.4953
10111_SC_8927-0766_CTTTTT_L999	discovery	COH	1	38	0	1	1	NA	NA	79.5585
13314_GO_80099_CACGTA_L999	discovery	COH	1	38	NA	1	1	0	0	79.5742
10713_EJ_CH-9636-0143_CAATGC_L999	discovery	COH	1	68	1	0	0	0	1	79.6487
12204_pool-FG_1563-1161_GGCAGT_L999	discovery	COH	1	41	0	1	0	0	0	79.6786
9852_pool-CP-CH-9858-0566_CCGTGT_L999	discovery	COH	1	46	1	1	1	0	0	79.7025
12485_pool_FS_6295-0873_GAACCA_L999	discovery	COH	1	35	0	1	1	NA	NA	79.7385
10645_ED_CH_11750-1253_GAACCA_L999	discovery	COH	1	55	1	0	0	1	0	79.8741
12205_-pool-FH_2514-1060_CTCTGA_L999	discovery	COH	1	44	0	1	1	NA	NA	79.9276
11761_ES_CH-12065-0971_GTGCTA_L999	discovery	COH	1	35	0	0	0	0	1	79.9679
10645_ED_CH_12832-1058_ACCACA_L999	discovery	COH	1	55	0	0	0	0	1	80.0651
12204_pool-FG_1586-0174_ATACGT_L999	discovery	COH	1	28	0	1	0	0	0	80.1179
10713_EJ_1845RAG57_ACTTCC_L999	discovery	COH	1	49	1	1	1	NA	NA	80.2077
9595_pool-CF_SC-8791-0767_CATTAA_L002	discovery	COH	1	44	0	NA	NA	NA	NA	80.3097
9854_pool-CR-CH-6538-0962_ACTGTG_L999	discovery	COH	1	47	1	1	1	0	0	80.3816
9595_pool-CF_SC-9168-0965_AGGAAG_L002	discovery	COH	1	44	0	NA	NA	NA	NA	80.3825
12909_GF_6272ESR53_CACGTA_L999	discovery	COH	1	61	1	1	1	0	0	80.3983
10646_EE_CH_12193-0456_GTCATG_L999	discovery	COH	1	57	0	1	1	0	0	80.486
10644_EC_CH_13425-0566_GTGCTA_L999	discovery	COH	1	47	1	1	1	1	0	80.5053
9849_pool-CM-OV-10594-0356_GCTAAT_L999	discovery	COH	1	41	0	0	0	0	1	80.5086
10643_EB_CH_13096-0566_TGTCCT_L999	discovery	COH	1	47	0	0	0	0	1	80.5831
9851_pool-CO-SC-9257-0865_GCTAAT_L999	discovery	COH	1	46	0	NA	NA	NA	NA	80.6973
10642_EA_CH_0339-1039_TCCCTT_L999	discovery	COH	1	NA	NA	NA	NA	NA	NA	80.726
9851_pool-CO-CH-7507-0962_GAAATT_L999	discovery	COH	1	46	1	1	1	0	0	80.7397
12210_pool-FM_13178-0775_ATCCCC_L999	discovery	COH	1	38	0	1	1	NA	NA	80.8503
9849_pool-CM-OV-9776-1267_AGGGTT_L999	discovery	COH	1	44	0	1	1	0	0	80.9841
12210_pool-FM_10117-0776_ACTTCC_L999	discovery	COH	1	36	0	0	0	NA	NA	81.1287
9597_pool-CH_OV-10088-1166_GTTAGC_L004	discovery	COH	1	45	0	0	0	0	1	81.1902
9850_pool-CN-CH-6192-1061_ACCGGC_L999	discovery	COH	1	47	0	1	1	0	0	81.2188
9595_pool-CF_SC-8407-0467_GTGCTA_L002	discovery	COH	1	44	0	NA	NA	1	NA	81.3334
9861_CH_2495-1155_GAGGCC_L999	discovery	COH	1	49	0	0	0	1	0	81.3669
9858_CH_6874-0463_CACGTA_L999	discovery	COH	1	47	0	1	1	0	0	81.4351
9857_SC_6618-1171_AGGAAG_L999	discovery	COH	1	37	0	0	0	NA	NA	81.6444
9861_OV_6444-0662_ATCCCC_L999	discovery	COH	1	48	0	1	1	0	0	81.7661
10645_ED_OV_12233-0850_AGAGGA_L999	discovery	COH	1	54	1	1	1	1	0	81.7774
9849_pool-CM-CH-13953-1173_CGATAT_L999	discovery	COH	1	40	0	1	1	0	0	81.7991
12210_pool-FM_10095-0561_TGGCGC_L999	discovery	COH	1	45	0	0	0	NA	NA	82.0734
9860_OV_9525-0264_CTAGTC_L999	discovery	COH	1	48	0	0	0	0	1	82.226
10712_EI_CH-10080-0346_TGCTTC_L999	discovery	COH	1	64	1	1	1	1	0	82.2467
10646_EE_CH_13912-0960_AGGAAG_L999	discovery	COH	1	51	1	1	0	0	0	82.297
13315_GP_36864_GAGAGA_L999	discovery	COH	1	42	NA	NA	NA	NA	NA	82.3415
10716_EM_4517ARS84_ACGGAA_L999	discovery	COH	1	28	0	1	1	0	0	82.4141
9861_CH_6622-0661_CAATGC_L999	discovery	COH	1	48	1	1	1	0	0	82.4934
9859_CH_10633-1258_TGTTGG_L999	discovery	COH	1	48	0	1	1	NA	NA	82.4993
9861_SC_7488-0357_GTTAGC_L999	discovery	COH	1	45	1	NA	NA	NA	NA	82.5843
9858_SC_6627-0159_GTAAAA_L999	discovery	COH	1	47	0	1	1	NA	NA	82.7005
9849_pool-CM-OV-9145-0965_CTTTTT_L999	discovery	COH	1	44	0	1	NA	NA	NA	82.8036
12206_pool-FI_3871-1285_CTAGTC_L999	discovery	COH	1	21	0	0	0	NA	NA	82.932
9860_CH_3809-0659_CTGTAC_L999	discovery	COH	1	48	0	1	1	0	0	83.0628
12209_pool-FL_7108-0262_CTAGTC_L999	discovery	COH	1	47	NA	0	0	NA	NA	83.2217
9595_pool-CF_SC-8181-0147_GTTAGC_L002	discovery	COH	1	46	0	1	1	NA	NA	83.3156
13316_GQ_68075_GTTCAG_L999	discovery	COH	1	47	NA	1	1	0	0	83.3662
12209_pool-FL_7104-0663_TGCTTC_L999	discovery	COH	1	41	1	0	0	NA	NA	83.5363
10715_EL_4544ELM67_TGTCCT_L999	discovery	COH	1	46	0	1	1	1	0	83.5598
11783_FC_OV-15226-0668_ACAGCT_L999	discovery	COH	1	46	0	0	0	0	1	83.6773
9857_CH_6166-0873_ACGGAA_L999	discovery	COH	1	36	1	1	1	0	0	83.7556
9597_pool-CH_CH-11219-0158_TGAACC_L004	discovery	COH	1	49	1	1	1	0	0	83.7559
9598_pool-CI_SC-7381-0173_GAGAGA_L005	discovery	COH	1	38	0	NA	NA	NA	NA	83.7665
9853_pool-CQ-CH-4372-0359_ACCACA_L999	discovery	COH	1	47	0	1	0	0	0	83.7748
12910_GG_SC80849_GAGAGA_L999	discovery	COH	1	33	NA	1	1	NA	NA	83.8797
12914_GK_SC91327_CCGTGT_L999	discovery	COH	1	49	NA	NA	NA	NA	NA	84.0226
10114_SC_8967-0349_GTCATG_L999	discovery	COH	1	51	1	NA	NA	NA	NA	84.087
9852_pool-CP-CH-10115-0966_ACAGCT_L999	discovery	COH	1	46	0	0	0	1	0	84.09
9853_pool-CQ-SC-8753-0364_CTCTGA_L999	discovery	COH	1	47	0	NA	NA	NA	NA	84.1083
9854_pool-CR-SC-8258-1163_AGGAAG_L999	discovery	COH	1	47	1	NA	NA	NA	NA	84.3227
10646_EE_CH_9216-0746_CAGTTG_L999	discovery	COH	1	65	1	1	1	1	0	84.3441
10646_EE_CH_13910-0858_ACTGTG_L999	discovery	COH	1	56	0	1	1	0	0	84.4353
10714_EK_370ZAS59_CTTTTT_L999	discovery	COH	1	37	1	0	0	0	1	84.5664
9860_CH_1446-0753_GATCTC_L999	discovery	COH	1	48	1	1	1	0	0	84.8973
10115_SC_8928-0552_GCTAAT_L999	discovery	COH	1	57	0	NA	NA	NA	NA	84.9783
10115_CH_7029-1035_GAAATT_L999	discovery	COH	1	57	0	1	1	0	0	84.9896
10644_EC_CH_13492-0254_AGTATA_L999	discovery	COH	1	45	0	1	NA	1	NA	85.1092
9860_CH_6466-0661_GACAAC_L999	discovery	COH	1	48	1	1	1	0	0	85.1976
12596_pool-GB_10268-0168_GATACG_L999	discovery	COH	1	45	0	1	1	NA	NA	85.2383
9860_OV_8531-0763_ACGATC_L999	discovery	COH	1	46	0	1	1	NA	NA	85.2978
10112_OV_7198-1071_ACAGCT_L999	discovery	COH	1	39	0	1	1	0	0	85.3238
10113_SC_10190-0174_AGTATA_L999	discovery	COH	1	39	0	NA	NA	NA	NA	85.4915
9853_pool-CQ-CH-7239-0863_TGGTCA_L999	discovery	COH	1	47	1	1	1	0	0	85.7319
12909_GF_GH1485GUM60_GGCAGT_L999	discovery	COH	1	45	0	NA	NA	NA	NA	85.9009
9853_pool-CQ-SC-9119-0365_AGAGGA_L999	discovery	COH	1	47	0	NA	NA	NA	NA	86.2792
12591_pool-FW_7080-0964_GACAAC_L999	discovery	COH	1	45	1	NA	NA	NA	NA	86.4135
10107_CH-10266-0959_ACAAGG_L006	discovery	COH	1	53	0	0	0	0	1	86.4804
9860_OV_8293-0563_TGCTTC_L999	discovery	COH	1	48	0	1	1	1	0	86.59
10713_EJ_1821ARR67_GAGGCC_L999	discovery	COH	1	30	1	1	1	1	0	87.0472
12595_pool-GA_9584-1267_GTCATG_L999	discovery	COH	1	44	0	NA	NA	NA	NA	87.1989
10112_OV_6534-0665_CACTCT_L999	discovery	COH	1	39	0	NA	NA	NA	NA	87.4008
9850_pool-CN-SC-7758-1261_CAATGC_L999	discovery	COH	1	46	0	NA	NA	NA	NA	87.601
10647_EF_CH_13139-0450_GATACG_L999	discovery	COH	1	63	0	1	1	0	0	87.6356
9854_pool-CR-OV-9816-1264_TCCTAG_L999	discovery	COH	1	47	1	1	0	0	0	87.6463
10111_CH_1344-1163_GCTAAT_L999	discovery	COH	1	38	1	1	1	1	0	87.8082
10112_OV_11709-0857_TATGGT_L999	discovery	COH	1	39	0	1	1	1	0	87.8281
12486_pool_FT_6311-0862_CAGTTG_L999	discovery	COH	1	46	0	1	1	NA	NA	87.9487
13314_GO_24786_AGTATA_L999	discovery	COH	1	36	NA	1	1	1	0	87.9718
12209_pool-FL_8964-0263_TCACAC_L999	discovery	COH	1	48	0	1	0	NA	NA	87.9733
13317_GR_36683_ACAGCT_L999	discovery	COH	1	31	NA	0	0	0	1	87.9788
10642_EA_SC_6935-0857_ATCGAT_L999	discovery	COH	1	46	1	NA	NA	NA	NA	88.0356
10114_CH_10164-0160_AGGAAG_L999	discovery	COH	1	52	0	1	1	0	0	88.2802
10716_EM_5262TAM61_TGCCAA_L999	discovery	COH	1	42	1	1	1	0	0	88.2841
12207_pool-FJ_5962-0261_GTCATG_L999	discovery	COH	1	48	1	1	1	NA	NA	88.815
9598_pool-CI_OV-10083-0973_AGTATA_L005	discovery	COH	1	37	0	1	0	1	0	89.0661
12911_GH_SC91479_AGGAAG_L999	discovery	COH	1	43	NA	0	0	0	1	89.178
12913_GJ_SC28697_TAGCAT_L999	discovery	COH	1	48	NA	1	1	0	0	89.4166
9858_CH_4703-1159_TCATTA_L999	discovery	COH	1	47	0	0	0	0	1	89.4175
9598_pool-CI_OV-8774-0773_TGCCAA_L005	discovery	COH	1	38	0	0	0	0	1	89.4866
12207_pool-FJ_5961-1074_CAGTTG_L999	discovery	COH	1	25	0	1	0	NA	NA	89.5525
9850_pool-CN-OV-4739-0661_ATCCCC_L999	discovery	COH	1	46	0	1	1	0	0	89.9494
12210_pool-FM_9093-0573_CAATGC_L999	discovery	COH	1	38	1	0	0	NA	NA	90.1978
9598_pool-CI_OV-7694-0272_ACGGAA_L005	discovery	COH	1	38	0	1	1	0	0	90.253
12209_pool-FL_8713-0656_GACAAC_L999	discovery	COH	1	54	1	1	1	0	0	90.3684
9854_pool-CR-OV-5682-0564_CAGTTG_L999	discovery	COH	1	45	0	0	0	0	1	90.4545
12481_pool_FO_2096-0175_GTGCTA_L999	discovery	COH	1	NA	NA	NA	NA	NA	NA	90.5421
12592_pool-FX_7485-0965_GTTAGC_L999	discovery	COH	1	45	1	1	1	NA	NA	90.7998
12207_pool-FJ_6424-0175_AGGAAG_L999	discovery	COH	1	34	0	1	0	NA	NA	90.8116
10714_EK_3151SWK67_CGATAT_L999	discovery	COH	1	43	1	1	0	1	0	90.8852
9861_CH_10166-0963_TGAACC_L999	discovery	COH	1	49	0	1	1	0	0	90.9547
12913_GJ_SC31632_GAAATT_L999	discovery	COH	1	48	NA	0	0	0	1	91.6224
10642_EA_SC_8437-0461_CTTTTT_L999	discovery	COH	1	NA	NA	NA	NA	NA	NA	92.0298
9597_pool-CH_CH-3486-1160_GAGGCC_L004	discovery	COH	1	46	0	0	0	0	1	92.6099
9858_OV_9777-1060_CATTAA_L999	discovery	COH	1	47	0	0	0	0	1	92.6889
12210_pool-FM_11073-0867_TGAACC_L999	discovery	COH	1	45	0	1	1	NA	NA	92.7921
12209_pool-FL_7105-1265_ACGATC_L999	discovery	COH	1	42	NA	1	1	NA	NA	92.8622
11762_ET_CH-13965-0983_ACCACA_L999	discovery	COH	1	31	0	1	0	0	0	93.0858
9854_pool-CR-SC-7005-0560_CAAGAG_L999	discovery	COH	1	47	1	NA	NA	NA	NA	93.1453
9858_CH_6234-1062_AGTATA_L999	discovery	COH	1	47	0	1	1	1	0	93.4296
12487_pool_FU_6828-0563_ACAAGG_L999	discovery	COH	1	42	1	0	1	NA	NA	94.3158
13316_GQ_32561_CAGTTG_L999	discovery	COH	1	43	NA	1	1	0	0	94.4322
10715_EL_3502LEC61_CCGTGT_L999	discovery	COH	1	49	0	1	0	1	0	94.8064
12910_GG_6564BOD66_CATTAA_L999	discovery	COH	1	49	0	0	0	0	1	94.9208
10714_EK_3894HEC70_AGGGTT_L999	discovery	COH	1	41	1	1	1	0	0	95.0424
12206_pool-FI_4302-0463_GACAAC_L999	discovery	COH	1	44	1	1	1	NA	NA	95.1001
10715_EL_3061DOR37_GGCAGT_L999	discovery	COH	1	36	1	NA	NA	NA	NA	95.5377
12908_GE_4879FRM75_TAGCAT_L999	discovery	COH	1	37	0	0	0	0	1	95.7939
10717_EN_5354HEL80_GAGAGA_L999	discovery	COH	1	34	0	1	1	0	0	96.708
13317_GR_36419_TCGCCG_L999	discovery	COH	1	49	NA	0	0	1	0	97.0393
10104_OV-9877-0563_ACAGCT_L003	discovery	COH	1	49	1	0	0	0	1	100.249
13317_GR_36613_GATACG_L999	discovery	COH	1	49	NA	1	1	0	0	100.743
10111_CH_2581-0766_GAAATT_L999	discovery	COH	1	38	0	0	0	0	1	102.697
12914_GK_SC91563_CTTTTT_L999	discovery	COH	1	47	NA	1	1	NA	NA	105.319
11760_ER_CH-2142-0669_TATGGT_L999	discovery	COH	1	35	1	1	1	0	0	109.246
10108_SC-11221-1060_TCACAC_L007	discovery	COH	1	52	0	NA	NA	NA	NA	116.559
12486_pool_FT_6536-1170_GTTCAG_L999	discovery	COH	1	33	0	0	1	NA	NA	119.293
8549_pool-AQ_05182-1272_CACTCT_L001	discovery	COH	1	36	0	1	0	NA	NA	NA
8549_pool-AQ_05197-0674_GTGACT_L001	discovery	COH	1	34	0	1	1	NA	NA	NA
8549_pool-AQ_07032-0383_GTCATG_L001	discovery	COH	1	27	0	NA	NA	NA	NA	NA
8549_pool-AQ_07648-0881_GATACG_L001	discovery	COH	1	NA	NA	NA	NA	NA	NA	NA
8549_pool-AQ_07687-0958_AGCGCG_L001	discovery	COH	1	51	1	1	1	NA	NA	NA
8549_pool-AQ_08262-0768_CTAGTC_L001	discovery	COH	1	42	0	1	1	NA	NA	NA
8550_pool-AR_09081-1272_CAATGC_L002	discovery	COH	1	30	1	NA	NA	NA	NA	NA
8550_pool-AR_09262-1265_ACCGGC_L002	discovery	COH	1	45	0	1	0	NA	NA	NA
8550_pool-AR_09284-0362_TGGCGC_L002	discovery	COH	1	50	1	1	1	NA	NA	NA
8550_pool-AR_09422-0562_ACTTCC_L002	discovery	COH	1	48	0	1	1	NA	NA	NA
8550_pool-AR_CH-11220-0365_GAGGCC_L002	discovery	COH	1	48	1	0	0	NA	NA	NA
8550_pool-AR_CH-9993-0993_TGAACC_L002	discovery	COH	1	18	1	1	1	NA	NA	NA
8550_pool-AR_OV-10597-0264_ATCCCC_L002	discovery	COH	1	48	1	0	0	NA	NA	NA
8551_pool-AS_CH-0445-1272_TAGCAT_L003	discovery	COH	1	25	1	0	1	NA	NA	NA
8551_pool-AS_CH-2965-0981_AGGGTT_L003	discovery	COH	1	24	0	1	1	NA	NA	NA
8551_pool-AS_CH-6721-0871_TCCCTT_L003	discovery	COH	1	24	0	1	1	NA	NA	NA
8551_pool-AS_OV-10253-0256_CTTTTT_L003	discovery	COH	1	56	1	1	1	NA	NA	NA
8551_pool-AS_OV-1542-0674_GCTAAT_L003	discovery	COH	1	25	0	0	0	NA	NA	NA
8551_pool-AS_OV-2894-0670_ATCGAT_L003	discovery	COH	1	25	0	0	0	NA	NA	NA
8551_pool-AS_OV-3559-0983_GAAATT_L003	discovery	COH	1	23	0	0	0	NA	NA	NA
8551_pool-AS_SC-6478-0662_CGATAT_L003	discovery	COH	1	24	1	NA	NA	NA	NA	NA
8552_pool-AT_CH-0128-0941_CACTCT_L004	discovery	COH	1	51	1	NA	NA	NA	NA	NA
8552_pool-AT_CH-3570-1065_ACAGCT_L004	discovery	COH	1	40	1	1	1	NA	NA	NA
8552_pool-AT_CH-8816-0881_CCGTGT_L004	discovery	COH	1	26	0	1	1	NA	NA	NA
8552_pool-AT_OV-2422-1177_GTGACT_L004	discovery	COH	1	27	0	NA	NA	NA	NA	NA
8552_pool-AT_OV-9390-0154_GGCAGT_L004	discovery	COH	1	26	0	NA	NA	NA	NA	NA
8552_pool-AT_SC-10136-1163_TATGGT_L004	discovery	COH	1	49	0	NA	NA	NA	NA	NA
8552_pool-AT_SC-6756-0183_TGTCCT_L004	discovery	COH	1	27	1	NA	NA	NA	NA	NA
8552_pool-AT_SC-7257-0874_ATACGT_L004	discovery	COH	1	26	0	NA	NA	NA	NA	NA
8553_pool-AU_CH-1267-0374_TCATTA_L005	discovery	COH	1	27	1	1	1	NA	NA	NA
8553_pool-AU_CH-1632-0574_CATTAA_L005	discovery	COH	1	28	0	1	NA	NA	NA	NA
8553_pool-AU_CH-6142-1166_GTAAAA_L005	discovery	COH	1	32	1	NA	NA	NA	NA	NA
8553_pool-AU_CH-6687-1166_ACGGAA_L005	discovery	COH	1	28	0	1	0	NA	NA	NA
8553_pool-AU_CH-7854-0280_TGCCAA_L005	discovery	COH	1	28	1	1	1	NA	NA	NA
8553_pool-AU_OV-6956-0862_AGTATA_L005	discovery	COH	1	47	0	0	0	NA	NA	NA
8553_pool-AU_SC-6737-0180_CACGTA_L005	discovery	COH	1	28	0	1	1	NA	NA	NA
8553_pool-AU_SC-7651-0481_GTGCTA_L005	discovery	COH	1	28	0	NA	NA	NA	NA	NA
8554_pool-AV_CH-0981-0172_GAGAGA_L006	discovery	COH	1	28	0	1	1	NA	NA	NA
8554_pool-AV_CH-10666-0177_AGAGGA_L006	discovery	COH	1	36	0	1	1	NA	NA	NA
8554_pool-AV_CH-1122-0670_ACCACA_L006	discovery	COH	1	30	0	NA	NA	NA	NA	NA
8554_pool-AV_OV-12846-0773_CTTGCA_L006	discovery	COH	1	40	1	1	1	NA	NA	NA
8554_pool-AV_OV-13377-0470_CTCTGA_L006	discovery	COH	1	43	1	1	0	NA	NA	NA
8554_pool-AV_OV-5232-0370_TCTCGA_L006	discovery	COH	1	39	0	NA	0	NA	NA	NA
8554_pool-AV_OV-6440-0763_GAACCA_L006	discovery	COH	1	46	0	1	1	NA	NA	NA
8554_pool-AV_OV-6533-0664_TGGTCA_L006	discovery	COH	1	45	1	1	1	NA	NA	NA
8886_poolBB-CH-1320-0565_TGAACC_L004	discovery	COH	1	33	0	1	1	NA	NA	NA
8886_poolBB-CH-1337-0868_GAGGCC_L004	discovery	COH	1	33	0	1	1	NA	NA	NA
8886_poolBB-CH-2072-0965_ACCGGC_L004	discovery	COH	1	32	0	1	1	NA	NA	NA
8886_poolBB-CH-2448-0272_ATCCCC_L004	discovery	COH	1	33	0	1	1	NA	NA	NA
8886_poolBB-CH-4092-0371_TGGCGC_L004	discovery	COH	1	32	1	0	0	NA	NA	NA
8886_poolBB-CH-7751-0279_CAATGC_L004	discovery	COH	1	32	1	1	1	NA	NA	NA
8886_poolBB-SC-6459-0367_GTTAGC_L004	discovery	COH	1	39	1	NA	NA	NA	NA	NA
8886_poolBB-SC-6552-1076_ACTTCC_L004	discovery	COH	1	32	1	0	0	NA	NA	NA
8887_poolBC-CH-6154-0968_TGCTTC_L005	discovery	COH	1	33	0	1	1	NA	NA	NA
8887_poolBC-CH-7419-0473_ACGATC_L005	discovery	COH	1	33	0	1	1	NA	NA	NA
8887_poolBC-OV-4424-0874_CTAGTC_L005	discovery	COH	1	33	0	1	NA	NA	NA	NA
8887_poolBC-OV-6798-0757_TCACAC_L005	discovery	COH	1	46	1	1	1	NA	NA	NA
8887_poolBC-OV-8619-0278_GATCTC_L005	discovery	COH	1	33	0	0	0	NA	NA	NA
8887_poolBC-OV-9550-0978_CTGTAC_L005	discovery	COH	1	33	0	1	1	NA	NA	NA
8887_poolBC-SC-7432-0974_AGTGAC_L005	discovery	COH	1	33	0	1	1	NA	NA	NA
8888_poolBD-4848TEE87_CTGTAC_L006	discovery	COH	1	26	0	1	1	NA	NA	NA
8888_poolBD-5191SIJ80_GATCTC_L006	discovery	COH	1	33	1	1	1	NA	NA	NA
8888_poolBD-CH-12354-0584_TGTTGG_L006	discovery	COH	1	29	1	1	0	NA	NA	NA
8888_poolBD-CH-8493-1275_ACGATC_L006	discovery	COH	1	35	0	NA	NA	NA	NA	NA
8888_poolBD-CH-8562-1268_CTGGGG_L006	discovery	COH	1	34	0	NA	NA	NA	NA	NA
8888_poolBD-OV-2815-0369_CTAGTC_L006	discovery	COH	1	35	0	NA	NA	NA	NA	NA
8951_pool-BG-CH-11091-0784_GTCATG_L001	discovery	COH	1	28	1	1	0	NA	NA	NA
8951_pool-BG-CH-2268-1172_CAGTTG_L001	discovery	COH	1	30	1	1	1	NA	NA	NA
8951_pool-BG-CH-7594-0875_ACTGTG_L001	discovery	COH	1	31	0	1	1	NA	NA	NA
8951_pool-BG-OV-2420-0569_TCCTAG_L001	discovery	COH	1	31	0	1	NA	NA	NA	NA
8951_pool-BG-OV-4358-0467_AGGAAG_L001	discovery	COH	1	31	0	0	0	NA	NA	NA
8951_pool-BG-OV-8776-0880_CAAGAG_L001	discovery	COH	1	31	0	0	0	NA	NA	NA
8952_pool-BH-CH-0321-0863_CAATGC_L002	discovery	COH	1	33	1	1	1	NA	NA	NA
8952_pool-BH-CH-13076-1070_GTTAGC_L002	discovery	COH	1	43	0	1	1	NA	NA	NA
8952_pool-BH-CH-1931-0969_GAGGCC_L002	discovery	COH	1	34	1	1	1	NA	NA	NA
8952_pool-BH-CH-1992-0169_ACTTCC_L002	discovery	COH	1	34	1	1	0	NA	NA	NA
8952_pool-BH-CH-2146-0769_ACCGGC_L002	discovery	COH	1	34	0	0	0	NA	NA	NA
8952_pool-BH-CH-3615-0835_TGAACC_L002	discovery	COH	1	34	1	NA	1	NA	NA	NA
8952_pool-BH-CH-9068-0475_ATCCCC_L002	discovery	COH	1	34	1	NA	NA	NA	NA	NA
8953_pool-BI-CH-12845-1078_AGTGAC_L003	discovery	COH	1	35	0	1	1	NA	NA	NA
8953_pool-BI-CH-1908-0445_CTGTAC_L003	discovery	COH	1	34	1	0	NA	NA	NA	NA
8953_pool-BI-CH-3605-1271_GACAAC_L003	discovery	COH	1	34	1	0	0	NA	NA	NA
8953_pool-BI-CH-3737-0372_CTAGTC_L003	discovery	COH	1	34	0	1	1	NA	NA	NA
8953_pool-BI-CH-4792-0362_GATCTC_L003	discovery	COH	1	46	1	1	1	NA	NA	NA
8953_pool-BI-CH-8555-0176_TGCTTC_L003	discovery	COH	1	34	0	1	NA	NA	NA	NA
8953_pool-BI-OV-12092-1077_TCACAC_L003	discovery	COH	1	35	0	1	1	NA	NA	NA
8953_pool-BI-OV-8295-1076_ACGATC_L003	discovery	COH	1	34	1	1	1	NA	NA	NA
8954_pool-BJ-CH-1849-0967_ACAGCT_L004	discovery	COH	1	36	0	0	0	NA	NA	NA
8954_pool-BJ-CH-3331-0960_TGTCCT_L004	discovery	COH	1	45	0	1	1	NA	NA	NA
8954_pool-BJ-CH-9039-1076_CACTCT_L004	discovery	COH	1	35	0	1	0	NA	NA	NA
8954_pool-BJ-OV-1496-0366_CCGTGT_L004	discovery	COH	1	35	0	1	1	NA	NA	NA
8954_pool-BJ-OV-2258-0869_GGCAGT_L004	discovery	COH	1	35	0	0	0	NA	NA	NA
8954_pool-BJ-OV-6957-0446_TATGGT_L004	discovery	COH	1	35	0	NA	NA	NA	NA	NA
8954_pool-BJ-OV-8894-0463_ATACGT_L004	discovery	COH	1	48	0	1	1	NA	NA	NA
8955_pool-BK-CH-2110-0967_CATTAA_L005	discovery	COH	1	36	1	0	0	NA	NA	NA
8955_pool-BK-CH-2757-1267_GTGCTA_L005	discovery	COH	1	36	1	1	1	NA	NA	NA
8955_pool-BK-CH-2905-0569_ACGGAA_L005	discovery	COH	1	36	1	0	0	NA	NA	NA
8955_pool-BK-CH-4433-0366_TCATTA_L005	discovery	COH	1	39	0	NA	NA	NA	NA	NA
8955_pool-BK-CH-6072-0772_GTAAAA_L005	discovery	COH	1	36	0	1	1	NA	NA	NA
8955_pool-BK-CH-7731-0874_TGCCAA_L005	discovery	COH	1	36	0	0	0	NA	NA	NA
8955_pool-BK-OV-3048-0165_AGTATA_L005	discovery	COH	1	36	0	1	1	NA	NA	NA
8955_pool-BK-SC-7185-0774_CACGTA_L005	discovery	COH	1	36	0	NA	NA	NA	NA	NA
8956_pool-BL-CH-10165-1074_ACCACA_L006	discovery	COH	1	37	0	1	1	NA	NA	NA
8956_pool-BL-CH-1055-0863_TCTCGA_L006	discovery	COH	1	36	1	1	1	NA	NA	NA
8956_pool-BL-CH-2408-0469_TGGTCA_L006	discovery	COH	1	36	1	0	0	NA	NA	NA
8956_pool-BL-CH-2449-0468_GAGAGA_L006	discovery	COH	1	36	1	0	0	NA	NA	NA
8956_pool-BL-CH-2643-0547_AGAGGA_L006	discovery	COH	1	36	1	1	1	NA	NA	NA
8956_pool-BL-CH-3919-0866_GAACCA_L006	discovery	COH	1	37	1	1	1	NA	NA	NA
8956_pool-BL-CH-7677-0768_CTTGCA_L006	discovery	COH	1	37	0	1	0	NA	NA	NA
9205-pool-BQ_CH12940-0585_TCCCTT_L003	discovery	COH	1	28	0	1	1	NA	NA	NA
9205-pool-BQ_CH2774-0971_CCGTGT_L003	discovery	COH	1	34	0	1	0	NA	NA	NA
9205-pool-BQ_CH3664-0768_GGCAGT_L003	discovery	COH	1	34	0	1	1	NA	NA	NA
9205-pool-BQ_OV12939-0980_CGATAT_L003	discovery	COH	1	33	0	1	1	NA	NA	NA
9205-pool-BQ_OV3183-0771_TATGGT_L003	discovery	COH	1	34	0	1	0	NA	NA	NA
9205-pool-BQ_OV6364-1075_ACAGCT_L003	discovery	COH	1	34	0	0	0	NA	NA	NA
9205-pool-BQ_OV8434-0577_TCATTA_L003	discovery	COH	1	34	0	1	1	NA	NA	NA
9206-pool-BR_CH11390-0172_CACGTA_L004	discovery	COH	1	41	0	1	1	NA	NA	NA
9206-pool-BR_CH13283-0473_GTGCTA_L004	discovery	COH	1	41	0	0	0	NA	NA	NA
9206-pool-BR_CH2488-0869_CATTAA_L004	discovery	COH	1	35	0	1	1	NA	NA	NA
9206-pool-BR_CH4480-0373_GTAAAA_L004	discovery	COH	1	35	0	0	0	NA	NA	NA
9206-pool-BR_CH9709-0777_ACGGAA_L004	discovery	COH	1	35	0	0	0	NA	NA	NA
9206-pool-BR_OV2816-1268_TGCCAA_L004	discovery	COH	1	35	0	0	0	NA	NA	NA
9206-pool-BR_SC6388-1074_GAGAGA_L004	discovery	COH	1	35	0	1	1	NA	NA	NA
9206-pool-BR_SC7490-0875_AGTATA_L004	discovery	COH	1	34	0	1	1	NA	NA	NA
9207-pool-BS_CH10103-1075_TGGTCA_L005	discovery	COH	1	36	0	1	1	NA	NA	NA
9207-pool-BS_CH2979-0470_ACCACA_L005	discovery	COH	1	36	0	1	1	NA	NA	NA
9207-pool-BS_CH6824-1172_CTTGCA_L005	discovery	COH	1	36	0	0	0	NA	NA	NA
9207-pool-BS_OV10300-0476_CAGTTG_L005	discovery	COH	1	36	0	0	0	NA	NA	NA
9207-pool-BS_OV1499-0863_ACTGTG_L005	discovery	COH	1	36	0	1	1	NA	NA	NA
9207-pool-BS_OV3422-0156_TCTCGA_L005	discovery	COH	1	35	0	NA	NA	NA	NA	NA
9207-pool-BS_OV3558-0870_AGGAAG_L005	discovery	COH	1	36	0	1	1	NA	NA	NA
9207-pool-BS_SC8968-1076_AGAGGA_L005	discovery	COH	1	35	0	NA	NA	NA	NA	NA
9208-pool-BT_CH3878-0870_TCATTA_L006	discovery	COH	1	37	0	0	0	NA	NA	NA
9208-pool-BT_CH7638-0872_TATGGT_L006	discovery	COH	1	38	0	0	1	NA	NA	NA
9208-pool-BT_OV4098-0970_AGGGTT_L006	discovery	COH	1	36	0	0	0	NA	NA	NA
9208-pool-BT_OV5060-0972_TCCCTT_L006	discovery	COH	1	36	0	1	1	NA	NA	NA
9208-pool-BT_SC10345-1071_CGATAT_L006	discovery	COH	1	36	0	NA	NA	NA	NA	NA
9208-pool-BT_SC6520-1072_ACAGCT_L006	discovery	COH	1	36	0	1	1	NA	NA	NA
9208-pool-BT_SC7333-0274_CCGTGT_L006	discovery	COH	1	36	0	NA	NA	NA	NA	NA
9210-pool-BV_1818ARA59_AGCGCG_L008	discovery	COH	1	46	0	1	1	NA	NA	NA
9210-pool-BV_GH1462GRA68_TGCTTC_L008	discovery	COH	1	45	0	0	0	NA	NA	NA
9210-pool-BV_GH1463DRP78_TCGCCG_L008	discovery	COH	1	35	0	1	1	NA	NA	NA
9364_pool_BW_CH_11157_0269_ACTGTG_L001	discovery	COH	1	44	0	1	1	NA	NA	NA
9364_pool_BW_OV_10893_1173_CAGTTG_L001	discovery	COH	1	39	1	0	0	NA	NA	NA
9364_pool_BW_OV_11707_0375_TCTCGA_L001	discovery	COH	1	38	0	1	1	NA	NA	NA
9364_pool_BW_OV_4095_0467_AGGAAG_L001	discovery	COH	1	40	0	1	NA	NA	NA	NA
9364_pool_BW_OV_4359_0864_TGGTCA_L001	discovery	COH	1	39	0	0	0	NA	NA	NA
9364_pool_BW_OV_6704_0270_ACCACA_L001	discovery	COH	1	39	0	1	1	NA	NA	NA
9364_pool_BW_SC_6808_0567_CTTGCA_L001	discovery	COH	1	39	0	NA	NA	NA	NA	NA
9364_pool_BW_SC_9591_1069_AGAGGA_L001	discovery	COH	1	38	0	NA	NA	NA	NA	NA
9365_pool_BX_CH_11481_1071_GATACG_L002	discovery	COH	1	40	0	0	0	NA	NA	NA
9365_pool_BX_OV_4738_1167_CAAGAG_L002	discovery	COH	1	41	0	1	1	NA	NA	NA
9365_pool_BX_OV_7060_1069_CTATCG_L002	discovery	COH	1	40	1	1	1	NA	NA	NA
9365_pool_BX_OV_7397_0664_GTTCAG_L002	discovery	COH	1	40	0	1	1	NA	NA	NA
9365_pool_BX_OV_8773_0170_AGCGCG_L002	discovery	COH	1	41	0	1	1	NA	NA	NA
9365_pool_BX_SC_6426_0869_ACAAGG_L002	discovery	COH	1	40	0	1	1	NA	NA	NA
9365_pool_BX_SC_7366_0669_CTGGGG_L002	discovery	COH	1	40	0	1	1	NA	NA	NA
9365_pool_BX_SC_9499_1162_GACCGG_L002	discovery	COH	1	40	0	NA	NA	NA	NA	NA
9366_pool_BY_CH_10740_1270_TGGCGC_L003	discovery	COH	1	41	0	NA	NA	NA	NA	NA
9366_pool_BY_SC_7028_0869_TCGCCG_L003	discovery	COH	1	42	0	1	1	NA	NA	NA
9366_pool_BY_SC_8698_0966_ACCGGC_L003	discovery	COH	1	41	1	NA	NA	NA	NA	NA
9366_pool_BY_SC_8838_0770_GATCTC_L003	discovery	COH	1	41	0	NA	NA	NA	NA	NA
9366_pool_BY_SC_9110_0670_TCACAC_L003	discovery	COH	1	41	0	NA	NA	NA	NA	NA
9366_pool_BY_SC_9301_0759_CAATGC_L003	discovery	COH	1	41	0	NA	NA	NA	NA	NA
9367_pool_BZ_CH_13376_0166_TGAACC_L004	discovery	COH	1	42	0	1	1	NA	NA	NA
9367_pool_BZ_CH_8315_1274_GAGGCC_L004	discovery	COH	1	36	0	NA	NA	NA	NA	NA
9367_pool_BZ_OV_10894_0171_ATCCCC_L004	discovery	COH	1	39	0	1	1	NA	NA	NA
9367_pool_BZ_OV_3653_0663_TCCCTT_L004	discovery	COH	1	42	0	1	1	NA	NA	NA
9367_pool_BZ_OV_4280_0561_CCGTGT_L004	discovery	COH	1	42	0	0	1	NA	NA	NA
9367_pool_BZ_SC_7403_0165_TGTCCT_L004	discovery	COH	1	42	0	1	1	NA	NA	NA
9367_pool_BZ_SC_7631_0269_TCATTA_L004	discovery	COH	1	42	0	NA	NA	NA	NA	NA
9367_pool_BZ_SC_9169_1161_GTGCTA_L004	discovery	COH	1	42	0	NA	NA	NA	NA	NA
9368_pool_CA_CH_11366_1069_ACAAGG_L005	discovery	COH	1	43	0	1	1	NA	NA	NA
9368_pool_CA_OV_3725_0763_CTGGGG_L005	discovery	COH	1	43	0	1	1	NA	NA	NA
9368_pool_CA_OV_3786_0462_GACCGG_L005	discovery	COH	1	43	0	1	0	NA	NA	NA
9368_pool_CA_OV_8775_0868_CTATCG_L005	discovery	COH	1	43	0	1	0	NA	NA	NA
9368_pool_CA_OV_9526_0468_GATACG_L005	discovery	COH	1	43	0	1	0	NA	NA	NA
9368_pool_CA_SC_8227_0667_AGCGCG_L005	discovery	COH	1	43	0	1	0	NA	NA	NA
9368_pool_CA_SC_9474_0469_CAAGAG_L005	discovery	COH	1	42	0	NA	NA	NA	NA	NA
9368_pool_CA_SC_9763_0366_GTTCAG_L005	discovery	COH	1	42	0	0	0	NA	NA	NA
10110_DJ_384719_TGTTGG_L999	discovery	COH	0	64	NA	NA	NA	NA	NA	90.5142
10110_DJ_42789_GATACG_L999	discovery	COH	0	38	0	NA	NA	NA	NA	84.1067
10110_DJ_42801_AGCGCG_L999	discovery	COH	0	37	0	NA	NA	NA	NA	72.7557
10110_DJ_42815_TCGCCG_L999	discovery	COH	0	50	0	NA	NA	NA	NA	67.9456
10110_DJ_42847_ACGATC_L999	discovery	COH	0	NA	NA	NA	NA	NA	NA	73.2221
10110_DJ_42877_CTAGTC_L999	discovery	COH	0	50	0	NA	NA	NA	NA	82.0486
10110_DJ_42881_GATCTC_L999	discovery	COH	0	43	0	NA	NA	NA	NA	82.8777
10118_42753_GACCGG_L999	discovery	COH	0	53	1	NA	NA	NA	NA	68.1446
10118_42886_AGTGAC_L999	discovery	COH	0	36	0	NA	NA	NA	NA	76.4996
10118_42887_TCACAC_L999	discovery	COH	0	35	0	NA	NA	NA	NA	58.047
10522_DU_42883_CTGTAC_L999	discovery	COH	0	58	0	NA	NA	NA	NA	47.7682
10526_DY_41982_CTTTTT_L999	discovery	COH	0	59	0	NA	NA	NA	NA	57.3367
10526_DY_41984_GAAATT_L999	discovery	COH	0	68	0	NA	NA	NA	NA	70.6711
10526_DY_41994_AGGGTT_L999	discovery	COH	0	58	0	NA	NA	NA	NA	48.7921
10526_DY_42787_TCCCTT_L999	discovery	COH	0	59	0	NA	NA	NA	NA	63.7336
10526_DY_42853_CGATAT_L999	discovery	COH	0	55	0	NA	NA	NA	NA	71.9953
10526_DY_42878_GCTAAT_L999	discovery	COH	0	38	0	NA	NA	NA	NA	75.949
10526_DY_42880_ATCGAT_L999	discovery	COH	0	38	0	NA	NA	NA	NA	82.0101
10526_DY_42882_TAGCAT_L999	discovery	COH	0	38	0	NA	NA	NA	NA	32.4688
10527_DZ_42943_TGCTTC_L999	discovery	COH	0	56	0	NA	NA	NA	NA	104.435
10527_DZ_42944_ACGATC_L999	discovery	COH	0	57	0	NA	NA	NA	NA	58.0387
10527_DZ_42945_CTAGTC_L999	discovery	COH	0	70	0	NA	NA	NA	NA	47.1805
10527_DZ_42946_GATCTC_L999	discovery	COH	0	41	0	NA	NA	NA	NA	45.7596
10527_DZ_42947_CTGTAC_L999	discovery	COH	0	37	0	NA	NA	NA	NA	32.1229
10527_DZ_42948_GACAAC_L999	discovery	COH	0	42	0	NA	NA	NA	NA	35.8526
10527_DZ_42949_AGTGAC_L999	discovery	COH	0	35	0	NA	NA	NA	NA	56.9515
10527_DZ_42950_TCACAC_L999	discovery	COH	0	38	0	NA	NA	NA	NA	43.9658
10643_EB_42884_GACAAC_L999	discovery	COH	0	42	0	NA	NA	NA	NA	57.1306
10648_EG_42896_CCGTGT_L999	discovery	COH	0	45	0	NA	NA	NA	NA	83.6398
10648_EG_42897_GGCAGT_L999	discovery	COH	0	44	0	NA	NA	NA	NA	67.8505
10648_EG_42899_ATACGT_L999	discovery	COH	0	44	0	NA	NA	NA	NA	71.687
10648_EG_42903_GTGACT_L999	discovery	COH	0	54	0	NA	NA	NA	NA	50.5891
10648_EG_42904_ACAGCT_L999	discovery	COH	0	45	0	NA	NA	NA	NA	82.467
10648_EG_42906_TGTCCT_L999	discovery	COH	0	47	0	NA	NA	NA	NA	82.8618
10649_EH_42907_TCATTA_L999	discovery	COH	0	65	0	NA	NA	NA	NA	78.4481
10649_EH_42908_AGTATA_L999	discovery	COH	0	70	0	NA	NA	NA	NA	86.3596
10649_EH_42909_CACGTA_L999	discovery	COH	0	39	0	NA	NA	NA	NA	64.5659
10649_EH_42910_GTGCTA_L999	discovery	COH	0	56	0	NA	NA	NA	NA	83.7365
10649_EH_42911_CATTAA_L999	discovery	COH	0	46	0	NA	NA	NA	NA	72.4022
10649_EH_42912_GTAAAA_L999	discovery	COH	0	64	0	NA	NA	NA	NA	99.9984
10649_EH_42913_ACGGAA_L999	discovery	COH	0	46	0	NA	NA	NA	NA	60.3205
10649_EH_42914_TGCCAA_L999	discovery	COH	0	57	0	NA	NA	NA	NA	49.2166
10716_EM_321774_AGCGCG_L999	discovery	COH	0	56	NA	NA	NA	NA	NA	83.7325
10718_EO_42916_GAGAGA_L999	discovery	COH	0	53	0	NA	NA	NA	NA	120.115
10718_EO_42918_AGAGGA_L999	discovery	COH	0	52	0	NA	NA	NA	NA	85.9276
10718_EO_42921_TCTCGA_L999	discovery	COH	0	54	0	NA	NA	NA	NA	47.4362
10718_EO_42922_TGGTCA_L999	discovery	COH	0	63	0	NA	NA	NA	NA	22.178
10718_EO_42924_CTTGCA_L999	discovery	COH	0	72	0	NA	NA	NA	NA	81.6328
10718_EO_42925_GAACCA_L999	discovery	COH	0	47	0	NA	NA	NA	NA	41.4118
10719_EP_42926_CAGTTG_L999	discovery	COH	0	49	0	NA	NA	NA	NA	50.1766
10719_EP_42927_GTCATG_L999	discovery	COH	0	36	0	NA	NA	NA	NA	96.8827
10719_EP_42928_ACTGTG_L999	discovery	COH	0	67	0	NA	NA	NA	NA	61.6354
10719_EP_42930_TGACTG_L999	discovery	COH	0	44	0	NA	NA	NA	NA	31.4476
10719_EP_42931_TCCTAG_L999	discovery	COH	0	51	0	NA	NA	NA	NA	87.0148
10719_EP_42932_AGGAAG_L999	discovery	COH	0	51	0	NA	NA	NA	NA	27.7857
10719_EP_42933_CAAGAG_L999	discovery	COH	0	44	0	NA	NA	NA	NA	53.4975
10719_EP_42934_GTTCAG_L999	discovery	COH	0	42	0	NA	NA	NA	NA	81.1533
11759_EQ_322094_GACAAC_L999	discovery	COH	0	59	NA	NA	NA	NA	NA	99.0854
11765_EW_42935_TGTTGG_L999	discovery	COH	0	54	0	NA	NA	NA	NA	31.7671
11765_EW_42936_ACAAGG_L999	discovery	COH	0	35	0	NA	NA	NA	NA	118.569
11765_EW_42937_CTGGGG_L999	discovery	COH	0	42	0	NA	NA	NA	NA	41.478
11765_EW_42938_GACCGG_L999	discovery	COH	0	67	0	NA	NA	NA	NA	68.981
11765_EW_42939_CTATCG_L999	discovery	COH	0	55	0	NA	NA	NA	NA	50.2752
11765_EW_42942_TCGCCG_L999	discovery	COH	0	61	0	NA	NA	NA	NA	36.2307
11766_EX_42951_CAATGC_L999	discovery	COH	0	64	0	NA	NA	NA	NA	43.9012
11766_EX_42954_GTTAGC_L999	discovery	COH	0	62	0	NA	NA	NA	NA	80.1846
11766_EX_42955_ACCGGC_L999	discovery	COH	0	68	0	NA	NA	NA	NA	28.8351
11766_EX_42956_TGGCGC_L999	discovery	COH	0	50	0	NA	NA	NA	NA	54.1962
11766_EX_42957_ACTTCC_L999	discovery	COH	0	58	0	NA	NA	NA	NA	47.5568
11766_EX_42958_TGAACC_L999	discovery	COH	0	63	0	NA	NA	NA	NA	69.2994
11766_EX_42959_GAGGCC_L999	discovery	COH	0	61	0	NA	NA	NA	NA	35.3288
11766_EX_42960_ATCCCC_L999	discovery	COH	0	48	0	NA	NA	NA	NA	49.0184
11785_FE_42961_CTTTTT_L999	discovery	COH	0	51	0	NA	NA	NA	NA	42.0543
11785_FE_42962_GAAATT_L999	discovery	COH	0	60	0	NA	NA	NA	NA	43.0213
11785_FE_42963_AGGGTT_L999	discovery	COH	0	63	0	NA	NA	NA	NA	90.3729
11785_FE_42965_TCCCTT_L999	discovery	COH	0	43	0	NA	NA	NA	NA	50.6622
11785_FE_42966_CGATAT_L999	discovery	COH	0	51	0	NA	NA	NA	NA	50.0524
11785_FE_42968_ATCGAT_L999	discovery	COH	0	41	0	NA	NA	NA	NA	54.3997
11785_FE_43052_TAGCAT_L999	discovery	COH	0	49	0	NA	NA	NA	NA	71.3363
11786_FF_43053_CCGTGT_L999	discovery	COH	0	47	0	NA	NA	NA	NA	73.1705
11786_FF_43055_GGCAGT_L999	discovery	COH	0	46	0	NA	NA	NA	NA	56.6091
11786_FF_43056_TATGGT_L999	discovery	COH	0	46	0	NA	NA	NA	NA	103.683
11786_FF_43058_CACTCT_L999	discovery	COH	0	61	0	NA	NA	NA	NA	81.3667
11786_FF_43059_GTGACT_L999	discovery	COH	0	51	0	NA	NA	NA	NA	30.0519
11786_FF_43060_ACAGCT_L999	discovery	COH	0	50	0	NA	NA	NA	NA	53.6246
11786_FF_43061_TGTCCT_L999	discovery	COH	0	38	0	NA	NA	NA	NA	105.01
12211_pool-FN_43063_TCATTA_L999	discovery	COH	0	37	0	NA	NA	NA	NA	61.5086
12211_pool-FN_43064_AGTATA_L999	discovery	COH	0	57	0	NA	NA	NA	NA	57.8078
12211_pool-FN_43067_CACGTA_L999	discovery	COH	0	46	0	NA	NA	NA	NA	54.375
12211_pool-FN_43068_GTGCTA_L999	discovery	COH	0	35	0	NA	NA	NA	NA	117.991
12211_pool-FN_43069_CATTAA_L999	discovery	COH	0	57	0	NA	NA	NA	NA	83.9995
12211_pool-FN_43070_GTAAAA_L999	discovery	COH	0	58	0	NA	NA	NA	NA	41.3464
12211_pool-FN_43071_ACGGAA_L999	discovery	COH	0	54	0	NA	NA	NA	NA	69.7365
12211_pool-FN_43073_TGCCAA_L999	discovery	COH	0	66	0	NA	NA	NA	NA	79.8965
12488_pool_FV_EC023520_TCACAC_L999	discovery	COH	0	NA	NA	NA	NA	NA	NA	58.3312
12488_pool_FV_EC032892_CTAGTC_L999	discovery	COH	0	NA	NA	NA	NA	NA	NA	35.8558
12488_pool_FV_EC032928_CTGTAC_L999	discovery	COH	0	NA	NA	NA	NA	NA	NA	58.9097
12488_pool_FV_EC032975_GACAAC_L999	discovery	COH	0	NA	NA	NA	NA	NA	NA	40.5498
12488_pool_FV_EC033270_TGCTTC_L999	discovery	COH	0	NA	NA	NA	NA	NA	NA	53.641
12488_pool_FV_EC033293_ACGATC_L999	discovery	COH	0	NA	NA	NA	NA	NA	NA	51.4179
12488_pool_FV_EC041023_AGTGAC_L999	discovery	COH	0	NA	NA	NA	NA	NA	NA	64.8188
12488_pool_FV_EC042041_GATCTC_L999	discovery	COH	0	NA	NA	NA	NA	NA	NA	47.539
12598_pool-GD_332262_TCACAC_L999	discovery	COH	0	64	NA	NA	NA	NA	NA	99.289
12598_pool-GD_42982_CAATGC_L999	discovery	COH	0	53	0	NA	NA	NA	NA	57.0348
12598_pool-GD_42983_GTTAGC_L999	discovery	COH	0	57	0	NA	NA	NA	NA	63.8888
12598_pool-GD_42984_ACCGGC_L999	discovery	COH	0	51	0	NA	NA	NA	NA	50.7317
12598_pool-GD_42985_TGGCGC_L999	discovery	COH	0	52	0	NA	NA	NA	NA	93.6258
12598_pool-GD_42986_ACTTCC_L999	discovery	COH	0	36	0	NA	NA	NA	NA	74.7776
12598_pool-GD_42987_TGAACC_L999	discovery	COH	0	46	0	NA	NA	NA	NA	46.8682
12598_pool-GD_42988_GAGGCC_L999	discovery	COH	0	42	0	NA	NA	NA	NA	71.2107
12915_GL_43075_CTCTGA_L999	discovery	COH	0	41	0	NA	NA	NA	NA	87.7596
12915_GL_43076_GAGAGA_L999	discovery	COH	0	62	0	NA	NA	NA	NA	82.0861
12915_GL_43077_AGAGGA_L999	discovery	COH	0	55	0	NA	NA	NA	NA	77.7592
12915_GL_43078_TCTCGA_L999	discovery	COH	0	50	0	NA	NA	NA	NA	64.4609
12915_GL_43079_TGGTCA_L999	discovery	COH	0	59	0	NA	NA	NA	NA	79.2154
12915_GL_43080_ACCACA_L999	discovery	COH	0	51	0	NA	NA	NA	NA	62.0653
12915_GL_43081_CTTGCA_L999	discovery	COH	0	47	0	NA	NA	NA	NA	42.2701
7386_HLA13_CACTCT_L001	discovery	COH	0	NA	NA	NA	NA	NA	NA	NA
7386_HLA15_ACAGCT_L001	discovery	COH	0	NA	NA	NA	NA	NA	NA	NA
7387_HLA2_GAAATT_L002	discovery	COH	0	NA	NA	NA	NA	NA	NA	NA
7387_HLA3_AGGGTT_L002	discovery	COH	0	NA	NA	NA	NA	NA	NA	NA
7387_HLA4_TCCCTT_L002	discovery	COH	0	NA	NA	NA	NA	NA	NA	NA
7387_HLA5_CGATAT_L002	discovery	COH	0	NA	NA	NA	NA	NA	NA	NA
7387_HLA6_GCTAAT_L002	discovery	COH	0	NA	NA	NA	NA	NA	NA	NA
7387_HLA7_ATCGAT_L002	discovery	COH	0	NA	NA	NA	NA	NA	NA	NA
7388_42749_AGGGTT_L003	discovery	COH	0	71	NA	NA	NA	NA	NA	NA
7388_42756_TCCCTT_L003	discovery	COH	0	75	0	NA	NA	NA	NA	NA
7388_42759_CGATAT_L003	discovery	COH	0	55	1	NA	NA	NA	NA	NA
7388_42766_GCTAAT_L003	discovery	COH	0	61	1	NA	NA	NA	NA	NA
7388_42772_ATCGAT_L003	discovery	COH	0	59	1	NA	NA	NA	NA	NA
7388_42775_TAGCAT_L003	discovery	COH	0	58	1	NA	NA	NA	NA	NA
7389_41965_TCCGGA_L004	discovery	COH	0	43	0	NA	NA	NA	NA	NA
7389_41981_CGCTCA_L004	discovery	COH	0	47	1	NA	NA	NA	NA	NA
7389_41983_GAGATT_L004	discovery	COH	0	41	0	NA	NA	NA	NA	NA
7389_41987_ATTCAG_L004	discovery	COH	0	50	1	NA	NA	NA	NA	NA
7389_41988_GAATTC_L004	discovery	COH	0	43	1	NA	NA	NA	NA	NA
7389_42760_ATTACT_L004	discovery	COH	0	67	0	NA	NA	NA	NA	NA
7836_HLA10_GGCAGT_L001	discovery	COH	0	NA	NA	NA	NA	NA	NA	NA
7836_HLA12_ATACGT_L001	discovery	COH	0	NA	NA	NA	NA	NA	NA	NA
8133_318133_CTGTAC_L004	discovery	COH	0	57	NA	NA	NA	NA	NA	78.4674
8133_318147_GACAAC_L004	discovery	COH	0	74	NA	NA	NA	NA	NA	49.5963
8133_332610_ACGATC_L004	discovery	COH	0	56	NA	NA	NA	NA	NA	60.1725
8133_338159_CTAGTC_L004	discovery	COH	0	60	0	NA	NA	NA	NA	88.2415
8133_338302_GATCTC_L004	discovery	COH	0	78	NA	NA	NA	NA	NA	78.3966
8133_367264_AGTGAC_L004	discovery	COH	0	48	NA	NA	NA	NA	NA	83.8489
8133_367445_TCACAC_L004	discovery	COH	0	59	NA	NA	NA	NA	NA	85.0653
8416_AI-42861_TCATTA_L001	discovery	COH	0	56	0	NA	NA	NA	NA	66.6843
8416_AI-42862_AGTATA_L001	discovery	COH	0	42	0	NA	NA	NA	NA	67.4658
8416_AI-42863_CACGTA_L001	discovery	COH	0	43	0	NA	NA	NA	NA	57.9158
8417_AJ-42864_GTGCTA_L002	discovery	COH	0	50	0	NA	NA	NA	NA	48.8646
8417_AJ-42865_CATTAA_L002	discovery	COH	0	44	0	NA	NA	NA	NA	103.009
8417_AJ-42866_GTAAAA_L002	discovery	COH	0	35	0	NA	NA	NA	NA	97.8671
8418_AK-42867_ACGGAA_L003	discovery	COH	0	47	0	NA	NA	NA	NA	77.3886
8418_AK-42868_TGCCAA_L003	discovery	COH	0	46	1	NA	NA	NA	NA	90.8433
8419_AL-42871_GAGAGA_L004	discovery	COH	0	37	0	NA	NA	NA	NA	71.9723
8419_AL-42872_AGAGGA_L004	discovery	COH	0	43	0	NA	NA	NA	NA	78.5133
8419_AL-42873_TCTCGA_L004	discovery	COH	0	45	0	NA	NA	NA	NA	76.652
8420_AM-41977_CTTTTT_L005	discovery	COH	0	35	0	NA	NA	NA	NA	98.2815
8420_AM-41986_GAAATT_L005	discovery	COH	0	39	0	NA	NA	NA	NA	91.3063
8420_AM-41989_AGGGTT_L005	discovery	COH	0	36	1	NA	NA	NA	NA	107.652
8421_AN-41990_TCCCTT_L006	discovery	COH	0	35	0	NA	NA	NA	NA	81.301
8421_AN-41997_CGATAT_L006	discovery	COH	0	35	1	NA	NA	NA	NA	103.978
8421_AN-41998_GCTAAT_L006	discovery	COH	0	39	0	NA	NA	NA	NA	97.7409
8422_AO-41999_ATCGAT_L007	discovery	COH	0	37	0	NA	NA	NA	NA	80.1497
8422_AO-42000_TAGCAT_L007	discovery	COH	0	36	1	NA	NA	NA	NA	66.9613
8422_AO-42750_CCGTGT_L007	discovery	COH	0	41	1	NA	NA	NA	NA	80.6759
8423_AP-42757_GGCAGT_L008	discovery	COH	0	37	1	NA	NA	NA	NA	81.4736
8423_AP-42758_TATGGT_L008	discovery	COH	0	42	1	NA	NA	NA	NA	91.305
8423_AP-42762_ATACGT_L008	discovery	COH	0	49	1	NA	NA	NA	NA	73.7631
8550_pool-AR_42774_ACAGCT_L002	discovery	COH	0	45	0	NA	NA	NA	NA	NA
8555_pool-AW_42780_TCATTA_L007	discovery	COH	0	46	0	NA	NA	NA	NA	NA
8555_pool-AW_42781_AGTATA_L007	discovery	COH	0	44	0	NA	NA	NA	NA	NA
8555_pool-AW_42782_CACGTA_L007	discovery	COH	0	45	1	NA	NA	NA	NA	NA
8555_pool-AW_42783_GTGCTA_L007	discovery	COH	0	41	0	NA	NA	NA	NA	NA
8555_pool-AW_42785_CATTAA_L007	discovery	COH	0	49	0	NA	NA	NA	NA	NA
8555_pool-AW_42786_GTAAAA_L007	discovery	COH	0	48	0	NA	NA	NA	NA	NA
8555_pool-AW_42788_ACGGAA_L007	discovery	COH	0	35	0	NA	NA	NA	NA	NA
8555_pool-AW_42791_TGCCAA_L007	discovery	COH	0	46	1	NA	NA	NA	NA	NA
8556_pool-AX_42792_CTCTGA_L008	discovery	COH	0	46	0	NA	NA	NA	NA	NA
8556_pool-AX_42793_GAGAGA_L008	discovery	COH	0	53	1	NA	NA	NA	NA	NA
8556_pool-AX_42794_AGAGGA_L008	discovery	COH	0	39	0	NA	NA	NA	NA	NA
8556_pool-AX_42797_TCTCGA_L008	discovery	COH	0	52	0	NA	NA	NA	NA	NA
8556_pool-AX_42799_TGGTCA_L008	discovery	COH	0	41	0	NA	NA	NA	NA	NA
8556_pool-AX_42800_ACCACA_L008	discovery	COH	0	47	0	NA	NA	NA	NA	NA
8556_pool-AX_42802_CTTGCA_L008	discovery	COH	0	43	0	NA	NA	NA	NA	NA
8556_pool-AX_42803_GAACCA_L008	discovery	COH	0	45	0	NA	NA	NA	NA	NA
8888_poolBD-41992_GACAAC_L006	discovery	COH	0	44	0	NA	NA	NA	NA	NA
8889_poolBE-42804_CAGTTG_L007	discovery	COH	0	72	1	NA	NA	NA	NA	NA
8889_poolBE-42806_GTCATG_L007	discovery	COH	0	47	0	NA	NA	NA	NA	NA
8889_poolBE-42807_ACTGTG_L007	discovery	COH	0	59	0	NA	NA	NA	NA	NA
8889_poolBE-42809_TGACTG_L007	discovery	COH	0	51	0	NA	NA	NA	NA	NA
8889_poolBE-42811_TCCTAG_L007	discovery	COH	0	48	0	NA	NA	NA	NA	NA
8889_poolBE-42813_AGGAAG_L007	discovery	COH	0	42	0	NA	NA	NA	NA	NA
8889_poolBE-42814_CAAGAG_L007	discovery	COH	0	45	0	NA	NA	NA	NA	NA
8889_poolBE-42816_GTTCAG_L007	discovery	COH	0	39	0	NA	NA	NA	NA	NA
8890_poolBF-42817_TGTTGG_L008	discovery	COH	0	45	0	NA	NA	NA	NA	NA
8890_poolBF-42818_ACAAGG_L008	discovery	COH	0	43	0	NA	NA	NA	NA	NA
8890_poolBF-42819_CTGGGG_L008	discovery	COH	0	41	0	NA	NA	NA	NA	NA
8890_poolBF-42820_GACCGG_L008	discovery	COH	0	50	0	NA	NA	NA	NA	NA
8890_poolBF-42821_CTATCG_L008	discovery	COH	0	36	0	NA	NA	NA	NA	NA
8890_poolBF-42822_GATACG_L008	discovery	COH	0	50	0	NA	NA	NA	NA	NA
8890_poolBF-42824_AGCGCG_L008	discovery	COH	0	39	0	NA	NA	NA	NA	NA
8890_poolBF-42825_TCGCCG_L008	discovery	COH	0	45	0	NA	NA	NA	NA	NA
8951_pool-BG-42773_GTGACT_L001	discovery	COH	0	35	0	NA	NA	NA	NA	NA
8957_pool-BM-42826_TGCTTC_L007	discovery	COH	0	60	1	NA	NA	NA	NA	NA
8957_pool-BM-42827_ACGATC_L007	discovery	COH	0	39	0	NA	NA	NA	NA	NA
8957_pool-BM-42828_CTAGTC_L007	discovery	COH	0	40	0	NA	NA	NA	NA	NA
8957_pool-BM-42829_GATCTC_L007	discovery	COH	0	45	0	NA	NA	NA	NA	NA
8957_pool-BM-42830_CTGTAC_L007	discovery	COH	0	49	0	NA	NA	NA	NA	NA
8957_pool-BM-42831_GACAAC_L007	discovery	COH	0	38	0	NA	NA	NA	NA	NA
8957_pool-BM-42832_AGTGAC_L007	discovery	COH	0	45	1	NA	NA	NA	NA	NA
8957_pool-BM-42834_TCACAC_L007	discovery	COH	0	58	0	NA	NA	NA	NA	NA
8958_pool-BN-211128_CAGTTG_L008	discovery	COH	0	70	NA	NA	NA	NA	NA	NA
8958_pool-BN-211272_GTCATG_L008	discovery	COH	0	53	NA	NA	NA	NA	NA	NA
8958_pool-BN-211457_ACTGTG_L008	discovery	COH	0	74	NA	NA	NA	NA	NA	NA
8958_pool-BN-211869_TGACTG_L008	discovery	COH	0	61	NA	NA	NA	NA	NA	NA
8958_pool-BN-254772_TCCTAG_L008	discovery	COH	0	65	NA	NA	NA	NA	NA	NA
8958_pool-BN-255064_AGGAAG_L008	discovery	COH	0	63	NA	NA	NA	NA	NA	NA
8958_pool-BN-255440_CAAGAG_L008	discovery	COH	0	66	NA	NA	NA	NA	NA	NA
8958_pool-BN-255500_GTTCAG_L008	discovery	COH	0	60	NA	NA	NA	NA	NA	NA
9204-pool-BP_42776_TGTCCT_L012	discovery	COH	0	37	1	NA	NA	NA	NA	83
9209-pool-BU_42835_CAATGC_L007	discovery	COH	0	38	0	NA	NA	NA	NA	NA
9209-pool-BU_42836_GTTAGC_L007	discovery	COH	0	38	0	NA	NA	NA	NA	NA
9209-pool-BU_42837_ACCGGC_L007	discovery	COH	0	54	0	NA	NA	NA	NA	NA
9209-pool-BU_42838_TGGCGC_L007	discovery	COH	0	57	0	NA	NA	NA	NA	NA
9209-pool-BU_42839_ACTTCC_L007	discovery	COH	0	39	0	NA	NA	NA	NA	NA
9209-pool-BU_42840_TGAACC_L007	discovery	COH	0	56	0	NA	NA	NA	NA	NA
9209-pool-BU_42841_GAGGCC_L007	discovery	COH	0	43	0	NA	NA	NA	NA	NA
9209-pool-BU_42842_ATCCCC_L007	discovery	COH	0	73	0	NA	NA	NA	NA	NA
9210-pool-BV_41980_AGTGAC_L008	discovery	COH	0	61	0	NA	NA	NA	NA	NA
9210-pool-BV_41991_CTATCG_L008	discovery	COH	0	50	0	NA	NA	NA	NA	NA
9210-pool-BV_41993_GATACG_L008	discovery	COH	0	50	1	NA	NA	NA	NA	NA
9210-pool-BV_42869_CTCTGA_L008	discovery	COH	0	61	0	NA	NA	NA	NA	NA
9210-pool-BV_42874_TGGTCA_L008	discovery	COH	0	35	0	NA	NA	NA	NA	NA
9370_pool_CC_42843_CTTTTT_L007	discovery	COH	0	46	0	NA	NA	NA	NA	NA
9370_pool_CC_42844_GAAATT_L007	discovery	COH	0	45	0	NA	NA	NA	NA	NA
9370_pool_CC_42845_AGGGTT_L007	discovery	COH	0	41	0	NA	NA	NA	NA	NA
9370_pool_CC_42846_TCCCTT_L007	discovery	COH	0	45	0	NA	NA	NA	NA	NA
9370_pool_CC_42848_GCTAAT_L007	discovery	COH	0	38	0	NA	NA	NA	NA	NA
9370_pool_CC_42849_ATCGAT_L007	discovery	COH	0	38	1	NA	NA	NA	NA	NA
9370_pool_CC_42850_TAGCAT_L007	discovery	COH	0	38	0	NA	NA	NA	NA	NA
9371_pool_CD_42851_CCGTGT_L008	discovery	COH	0	37	1	NA	NA	NA	NA	NA
9371_pool_CD_42852_GGCAGT_L008	discovery	COH	0	60	0	NA	NA	NA	NA	NA
9371_pool_CD_42854_TATGGT_L008	discovery	COH	0	51	0	NA	NA	NA	NA	NA
9371_pool_CD_42856_ATACGT_L008	discovery	COH	0	41	0	NA	NA	NA	NA	NA
9371_pool_CD_42857_CACTCT_L008	discovery	COH	0	52	0	NA	NA	NA	NA	NA
9371_pool_CD_42858_GTGACT_L008	discovery	COH	0	47	0	NA	NA	NA	NA	NA
9371_pool_CD_42859_ACAGCT_L008	discovery	COH	0	45	0	NA	NA	NA	NA	NA
9371_pool_CD_42860_TGTCCT_L008	discovery	COH	0	52	0	NA	NA	NA	NA	NA
9599_pool-CJ_289330_CAATGC_L006	discovery	COH	0	56	NA	NA	NA	NA	NA	67.738
9599_pool-CJ_290707_GTTAGC_L006	discovery	COH	0	64	NA	NA	NA	NA	NA	79.4485
9599_pool-CJ_290714_ACCGGC_L006	discovery	COH	0	68	NA	NA	NA	NA	NA	63.8126
9599_pool-CJ_290840_TGGCGC_L006	discovery	COH	0	51	NA	NA	NA	NA	NA	76.7664
9599_pool-CJ_290842_ACTTCC_L006	discovery	COH	0	67	NA	NA	NA	NA	NA	77.0019
9599_pool-CJ_290894_TGAACC_L006	discovery	COH	0	74	NA	NA	NA	NA	NA	71.8991
9599_pool-CJ_291051_GAGGCC_L006	discovery	COH	0	67	0	NA	NA	NA	NA	75.1188
9599_pool-CJ_291060_ATCCCC_L006	discovery	COH	0	85	NA	NA	NA	NA	NA	74.858
9600_pool-CK_291096_CAGTTG_L007	discovery	COH	0	61	NA	NA	NA	NA	NA	76.8761
9600_pool-CK_291226_GTCATG_L007	discovery	COH	0	47	NA	NA	NA	NA	NA	76.6333
9600_pool-CK_291250_ACTGTG_L007	discovery	COH	0	73	NA	NA	NA	NA	NA	67.6882
9600_pool-CK_291268_TGACTG_L007	discovery	COH	0	69	NA	NA	NA	NA	NA	57.1401
9600_pool-CK_291294_TCCTAG_L007	discovery	COH	0	50	NA	NA	NA	NA	NA	78.7409
9600_pool-CK_291310_AGGAAG_L007	discovery	COH	0	42	NA	NA	NA	NA	NA	80.6616
9600_pool-CK_291359_CAAGAG_L007	discovery	COH	0	56	NA	NA	NA	NA	NA	73.837
9600_pool-CK_291401_GTTCAG_L007	discovery	COH	0	54	NA	NA	NA	NA	NA	73.5392
9601_pool-CL_42888_CAATGC_L008	discovery	COH	0	42	0	NA	NA	NA	NA	71.0624
9601_pool-CL_42889_GTTAGC_L008	discovery	COH	0	35	0	NA	NA	NA	NA	81.1468
9601_pool-CL_42890_ACCGGC_L008	discovery	COH	0	54	0	NA	NA	NA	NA	55.7453
9601_pool-CL_42891_TGGCGC_L008	discovery	COH	0	46	0	NA	NA	NA	NA	66.8577
9601_pool-CL_42892_ACTTCC_L008	discovery	COH	0	40	0	NA	NA	NA	NA	68.7883
9601_pool-CL_42893_TGAACC_L008	discovery	COH	0	36	0	NA	NA	NA	NA	64.0361
9601_pool-CL_42894_GAGGCC_L008	discovery	COH	0	73	0	NA	NA	NA	NA	77.8846
9601_pool-CL_42895_ATCCCC_L008	discovery	COH	0	51	0	NA	NA	NA	NA	66.5912
9855_pool-CS-256135_TGTTGG_L999	discovery	COH	0	44	NA	NA	NA	NA	NA	67.5541
9855_pool-CS-256659_ACAAGG_L999	discovery	COH	0	68	NA	NA	NA	NA	NA	68.3628
9855_pool-CS-256682_CTGGGG_L999	discovery	COH	0	75	NA	NA	NA	NA	NA	70.5173
9855_pool-CS-256833_GACCGG_L999	discovery	COH	0	54	NA	NA	NA	NA	NA	70.5642
9855_pool-CS-256895_CTATCG_L999	discovery	COH	0	54	NA	NA	NA	NA	NA	74.7993
9855_pool-CS-257089_GATACG_L999	discovery	COH	0	52	NA	NA	NA	NA	NA	66.1057
9855_pool-CS-257159_AGCGCG_L999	discovery	COH	0	52	NA	NA	NA	NA	NA	71.4482
9855_pool-CS-257247_TCGCCG_L999	discovery	COH	0	65	NA	NA	NA	NA	NA	65.998
9856_pool-CT-257290_TGCTTC_L999	discovery	COH	0	54	NA	NA	NA	NA	NA	93.1573
9856_pool-CT-257382_ACGATC_L999	discovery	COH	0	59	NA	NA	NA	NA	NA	83.7834
9856_pool-CT-289180_CTAGTC_L999	discovery	COH	0	62	NA	NA	NA	NA	NA	48.8916
9856_pool-CT-289219_GATCTC_L999	discovery	COH	0	71	NA	NA	NA	NA	NA	75.5421
9856_pool-CT-289224_CTGTAC_L999	discovery	COH	0	55	NA	NA	NA	NA	NA	89.9262
9856_pool-CT-289227_GACAAC_L999	discovery	COH	0	76	0	NA	NA	NA	NA	86.6136
9856_pool-CT-289256_AGTGAC_L999	discovery	COH	0	67	NA	NA	NA	NA	NA	72.012
9856_pool-CT-289323_TCACAC_L999	discovery	COH	0	64	NA	NA	NA	NA	NA	67.515
9862_317092_ACAAGG_L999	discovery	COH	0	71	NA	NA	NA	NA	NA	87.2454
9862_317252_CTGGGG_L999	discovery	COH	0	76	NA	NA	NA	NA	NA	64.0663
9862_317342_GACCGG_L999	discovery	COH	0	66	NA	NA	NA	NA	NA	64.7259
9862_317443_GATACG_L999	discovery	COH	0	64	NA	NA	NA	NA	NA	76.1932
9862_321874_TCGCCG_L999	discovery	COH	0	63	NA	NA	NA	NA	NA	82.0265
9862_321946_TGCTTC_L999	discovery	COH	0	60	NA	NA	NA	NA	NA	63.2886
9862_321961_ACGATC_L999	discovery	COH	0	59	NA	NA	NA	NA	NA	81.7947
9862_321967_CTAGTC_L999	discovery	COH	0	80	NA	NA	NA	NA	NA	82.3193
9863_321981_GATCTC_L999	discovery	COH	0	54	NA	NA	NA	NA	NA	63.2194
9863_332210_AGTGAC_L999	discovery	COH	0	44	NA	NA	NA	NA	NA	62.544
9863_332317_GTTAGC_L999	discovery	COH	0	57	NA	NA	NA	NA	NA	65.252
9863_332373_ACCGGC_L999	discovery	COH	0	67	NA	NA	NA	NA	NA	65.9891
9863_332442_TGGCGC_L999	discovery	COH	0	54	NA	NA	NA	NA	NA	70.6377
9863_332489_ACTTCC_L999	discovery	COH	0	55	NA	NA	NA	NA	NA	78.6215
9863_332492_TGAACC_L999	discovery	COH	0	67	NA	NA	NA	NA	NA	81.9799
9863_332510_GAGGCC_L999	discovery	COH	0	54	NA	NA	NA	NA	NA	76.5494
9864_338421_ATCCCC_L999	discovery	COH	0	59	NA	NA	NA	NA	NA	73.1715
9864_367538_CAGTTG_L999	discovery	COH	0	63	NA	NA	NA	NA	NA	78.8037
9864_382183_GTCATG_L999	discovery	COH	0	59	NA	NA	NA	NA	NA	68.517
9864_384037_ACTGTG_L999	discovery	COH	0	62	NA	NA	NA	NA	NA	75.3004
9864_384192_TCCTAG_L999	discovery	COH	0	62	NA	NA	NA	NA	NA	77.0003
9864_384438_AGGAAG_L999	discovery	COH	0	52	NA	NA	NA	NA	NA	88.1292
9864_384473_CAAGAG_L999	discovery	COH	0	42	NA	NA	NA	NA	NA	76.1902
9864_384658_GTTCAG_L999	discovery	COH	0	73	NA	NA	NA	NA	NA	77.8935
EC001777	discovery		0	NA	NA	NA	NA	NA	NA	NA
EC002321	discovery		0	NA	NA	NA	NA	NA	NA	NA
EC002373	discovery	MEC	0	64	0	NA	NA	NA	NA	NA
EC002496	discovery	MEC	0	71	0	NA	NA	NA	NA	NA
EC002915	discovery	MEC	0	65	NA	NA	NA	NA	NA	NA
EC003193	discovery	MEC	0	65	0	NA	NA	NA	NA	NA
EC003271	discovery		0	NA	NA	NA	NA	NA	NA	NA
EC003468	discovery		0	NA	NA	NA	NA	NA	NA	NA
EC003470	discovery	MEC	0	63	1	NA	NA	NA	NA	NA
EC003509	discovery	MEC	0	61	0	NA	NA	NA	NA	NA
EC003529	discovery	MEC	0	64	0	NA	NA	NA	NA	NA
EC003630	discovery		0	NA	NA	NA	NA	NA	NA	NA
EC004066	discovery		0	NA	NA	NA	NA	NA	NA	NA
EC005011	discovery		0	NA	NA	NA	NA	NA	NA	NA
EC005050	discovery		0	NA	NA	NA	NA	NA	NA	NA
EC005054	discovery	MEC	0	63	0	NA	NA	NA	NA	NA
EC005215	discovery	MEC	0	65	NA	NA	NA	NA	NA	NA
EC005353	discovery	MEC	0	65	NA	NA	NA	NA	NA	NA
EC006741	discovery	MEC	0	53	0	NA	NA	NA	NA	NA
EC006865	discovery	MEC	0	66	NA	NA	NA	NA	NA	NA
EC006982	discovery	MEC	0	69	0	NA	NA	NA	NA	NA
EC007177	discovery		0	NA	NA	NA	NA	NA	NA	NA
EC007304	discovery	MEC	0	65	NA	NA	NA	NA	NA	NA
EC007346	discovery		0	NA	NA	NA	NA	NA	NA	NA
EC007387	discovery		0	NA	NA	NA	NA	NA	NA	NA
EC008003	discovery		0	NA	NA	NA	NA	NA	NA	NA
EC008271	discovery	MEC	0	65	NA	NA	NA	NA	NA	NA
EC008292	discovery		0	NA	NA	NA	NA	NA	NA	NA
EC008460	discovery		0	NA	NA	NA	NA	NA	NA	NA
EC008474	discovery	MEC	0	65	NA	NA	NA	NA	NA	NA
EC008537	discovery		0	NA	NA	NA	NA	NA	NA	NA
EC008690	discovery	MEC	0	57	0	NA	NA	NA	NA	NA
EC008794	discovery	MEC	0	62	0	NA	NA	NA	NA	NA
EC008869	discovery		0	NA	NA	NA	NA	NA	NA	NA
EC008872	discovery	MEC	0	63	1	NA	NA	NA	NA	NA
EC009222	discovery	MEC	0	65	NA	NA	NA	NA	NA	NA
EC009450	discovery	MEC	0	61	0	NA	NA	NA	NA	NA
EC009484	discovery	MEC	0	65	NA	NA	NA	NA	NA	NA
EC009520	discovery	MEC	0	65	NA	NA	NA	NA	NA	NA
EC009566	discovery	MEC	0	75	0	NA	NA	NA	NA	NA
EC009570	discovery	MEC	0	62	NA	NA	NA	NA	NA	NA
EC010874	discovery	MEC	0	64	1	NA	NA	NA	NA	NA
EC011122	discovery	MEC	0	68	0	NA	NA	NA	NA	NA
EC011194	discovery		0	NA	NA	NA	NA	NA	NA	NA
EC011217	discovery	MEC	0	66	0	NA	NA	NA	NA	NA
EC011551	discovery	MEC	0	65	NA	NA	NA	NA	NA	NA
EC012081	discovery	MEC	0	62	0	NA	NA	NA	NA	NA
EC012085	discovery		0	NA	NA	NA	NA	NA	NA	NA
EC012158	discovery		0	NA	NA	NA	NA	NA	NA	NA
EC012231	discovery	MEC	0	65	NA	NA	NA	NA	NA	NA
EC012247	discovery	MEC	0	66	1	NA	NA	NA	NA	NA
EC012439	discovery	MEC	0	65	NA	NA	NA	NA	NA	NA
EC012493	discovery	MEC	0	65	NA	NA	NA	NA	NA	NA
EC012499	discovery		0	NA	NA	NA	NA	NA	NA	NA
EC012518	discovery	MEC	0	61	0	NA	NA	NA	NA	NA
EC012636	discovery		0	NA	NA	NA	NA	NA	NA	NA
EC012736	discovery		0	NA	NA	NA	NA	NA	NA	NA
EC012743	discovery		0	NA	NA	NA	NA	NA	NA	NA
EC012893	discovery		0	NA	NA	NA	NA	NA	NA	NA
EC012939	discovery	MEC	0	65	NA	NA	NA	NA	NA	NA
EC013016	discovery	MEC	0	65	NA	NA	NA	NA	NA	NA
EC013441	discovery		0	NA	NA	NA	NA	NA	NA	NA
EC013475	discovery	MEC	0	71	1	NA	NA	NA	NA	NA
EC014907	discovery	MEC	0	60	0	NA	NA	NA	NA	NA
EC014958	discovery	MEC	0	56	1	NA	NA	NA	NA	NA
EC014971	discovery		0	NA	NA	NA	NA	NA	NA	NA
EC015024	discovery	MEC	0	67	0	NA	NA	NA	NA	NA
EC015053	discovery	MEC	0	76	0	NA	NA	NA	NA	NA
EC015054	discovery	MEC	0	65	1	NA	NA	NA	NA	NA
EC015093	discovery	MEC	0	71	0	NA	NA	NA	NA	NA
EC015148	discovery	MEC	0	72	0	NA	NA	NA	NA	NA
EC015244	discovery	MEC	0	73	0	NA	NA	NA	NA	NA
EC017195	discovery		0	NA	NA	NA	NA	NA	NA	NA
EC017203	discovery		0	NA	NA	NA	NA	NA	NA	NA
EC017206	discovery		0	NA	NA	NA	NA	NA	NA	NA
EC017215	discovery		0	NA	NA	NA	NA	NA	NA	NA
EC017217	discovery		0	NA	NA	NA	NA	NA	NA	NA
EC017218	discovery		0	NA	NA	NA	NA	NA	NA	NA
EC017220	discovery		0	NA	NA	NA	NA	NA	NA	NA
EC017222	discovery		0	NA	NA	NA	NA	NA	NA	NA
EC017223	discovery		0	NA	NA	NA	NA	NA	NA	NA
EC017225	discovery		0	NA	NA	NA	NA	NA	NA	NA
EC017230	discovery		0	NA	NA	NA	NA	NA	NA	NA
EC017234	discovery		0	NA	NA	NA	NA	NA	NA	NA
EC017236	discovery		0	NA	NA	NA	NA	NA	NA	NA
EC017244	discovery		0	NA	NA	NA	NA	NA	NA	NA
EC017246	discovery		0	NA	NA	NA	NA	NA	NA	NA
EC017248	discovery		0	NA	NA	NA	NA	NA	NA	NA
EC017250	discovery		0	NA	NA	NA	NA	NA	NA	NA
EC017253	discovery		0	NA	NA	NA	NA	NA	NA	NA
EC017255	discovery		0	NA	NA	NA	NA	NA	NA	NA
EC017256	discovery		0	NA	NA	NA	NA	NA	NA	NA
EC017259	discovery		0	NA	NA	NA	NA	NA	NA	NA
EC017260	discovery		0	NA	NA	NA	NA	NA	NA	NA
EC017261	discovery		0	NA	NA	NA	NA	NA	NA	NA
EC017262	discovery		0	NA	NA	NA	NA	NA	NA	NA
EC017274	discovery		0	NA	NA	NA	NA	NA	NA	NA
EC017277	discovery		0	NA	NA	NA	NA	NA	NA	NA
EC017278	discovery		0	NA	NA	NA	NA	NA	NA	NA
EC017280	discovery		0	NA	NA	NA	NA	NA	NA	NA
EC017282	discovery		0	NA	NA	NA	NA	NA	NA	NA
EC017283	discovery		0	NA	NA	NA	NA	NA	NA	NA
EC017287	discovery		0	NA	NA	NA	NA	NA	NA	NA
EC017292	discovery		0	NA	NA	NA	NA	NA	NA	NA
EC017295	discovery		0	NA	NA	NA	NA	NA	NA	NA
EC017299	discovery		0	NA	NA	NA	NA	NA	NA	NA
EC017302	discovery		0	NA	NA	NA	NA	NA	NA	NA
EC017303	discovery		0	NA	NA	NA	NA	NA	NA	NA
EC017304	discovery		0	NA	NA	NA	NA	NA	NA	NA
EC017307	discovery		0	NA	NA	NA	NA	NA	NA	NA
EC017310	discovery		0	NA	NA	NA	NA	NA	NA	NA
EC017311	discovery		0	NA	NA	NA	NA	NA	NA	NA
EC017322	discovery		0	NA	NA	NA	NA	NA	NA	NA
EC017324	discovery		0	NA	NA	NA	NA	NA	NA	NA
EC017325	discovery		0	NA	NA	NA	NA	NA	NA	NA
EC017326	discovery		0	NA	NA	NA	NA	NA	NA	NA
EC017328	discovery		0	NA	NA	NA	NA	NA	NA	NA
EC017329	discovery		0	NA	NA	NA	NA	NA	NA	NA
EC017330	discovery		0	NA	NA	NA	NA	NA	NA	NA
EC017334	discovery		0	NA	NA	NA	NA	NA	NA	NA
EC017335	discovery		0	NA	NA	NA	NA	NA	NA	NA
EC017337	discovery		0	NA	NA	NA	NA	NA	NA	NA
EC017350	discovery		0	NA	NA	NA	NA	NA	NA	NA
EC017351	discovery		0	NA	NA	NA	NA	NA	NA	NA
EC017364	discovery		0	NA	NA	NA	NA	NA	NA	NA
EC017366	discovery		0	NA	NA	NA	NA	NA	NA	NA
EC017369	discovery		0	NA	NA	NA	NA	NA	NA	NA
EC017372	discovery		0	NA	NA	NA	NA	NA	NA	NA
EC017376	discovery		0	NA	NA	NA	NA	NA	NA	NA
EC017379	discovery		0	NA	NA	NA	NA	NA	NA	NA
EC017380	discovery		0	NA	NA	NA	NA	NA	NA	NA
EC017392	discovery		0	NA	NA	NA	NA	NA	NA	NA
EC017395	discovery		0	NA	NA	NA	NA	NA	NA	NA
EC017397	discovery		0	NA	NA	NA	NA	NA	NA	NA
EC017398	discovery		0	NA	NA	NA	NA	NA	NA	NA
EC017403	discovery		0	NA	NA	NA	NA	NA	NA	NA
EC017408	discovery		0	NA	NA	NA	NA	NA	NA	NA
EC017412	discovery		0	NA	NA	NA	NA	NA	NA	NA
EC017420	discovery		0	NA	NA	NA	NA	NA	NA	NA
EC017422	discovery		0	NA	NA	NA	NA	NA	NA	NA
EC017431	discovery		0	NA	NA	NA	NA	NA	NA	NA
EC017433	discovery		0	NA	NA	NA	NA	NA	NA	NA
EC017434	discovery		0	NA	NA	NA	NA	NA	NA	NA
EC017436	discovery		0	NA	NA	NA	NA	NA	NA	NA
EC017448	discovery		0	NA	NA	NA	NA	NA	NA	NA
EC017451	discovery		0	NA	NA	NA	NA	NA	NA	NA
EC017467	discovery		0	NA	NA	NA	NA	NA	NA	NA
EC017475	discovery		0	NA	NA	NA	NA	NA	NA	NA
EC017478	discovery		0	NA	NA	NA	NA	NA	NA	NA
EC017482	discovery		0	NA	NA	NA	NA	NA	NA	NA
EC017484	discovery		0	NA	NA	NA	NA	NA	NA	NA
EC017485	discovery		0	NA	NA	NA	NA	NA	NA	NA
EC017491	discovery		0	NA	NA	NA	NA	NA	NA	NA
EC017493	discovery		0	NA	NA	NA	NA	NA	NA	NA
EC017507	discovery		0	NA	NA	NA	NA	NA	NA	NA
EC017509	discovery		0	NA	NA	NA	NA	NA	NA	NA
EC017513	discovery		0	NA	NA	NA	NA	NA	NA	NA
EC017515	discovery		0	NA	NA	NA	NA	NA	NA	NA
EC017518	discovery		0	NA	NA	NA	NA	NA	NA	NA
EC017529	discovery		0	NA	NA	NA	NA	NA	NA	NA
EC017531	discovery		0	NA	NA	NA	NA	NA	NA	NA
EC017533	discovery		0	NA	NA	NA	NA	NA	NA	NA
EC017535	discovery		0	NA	NA	NA	NA	NA	NA	NA
EC017537	discovery		0	NA	NA	NA	NA	NA	NA	NA
EC017538	discovery		0	NA	NA	NA	NA	NA	NA	NA
EC017564	discovery		0	NA	NA	NA	NA	NA	NA	NA
EC017567	discovery		0	NA	NA	NA	NA	NA	NA	NA
EC017574	discovery		0	NA	NA	NA	NA	NA	NA	NA
EC017581	discovery		0	NA	NA	NA	NA	NA	NA	NA
EC017585	discovery		0	NA	NA	NA	NA	NA	NA	NA
EC017586	discovery		0	NA	NA	NA	NA	NA	NA	NA
EC017587	discovery		0	NA	NA	NA	NA	NA	NA	NA
EC017594	discovery		0	NA	NA	NA	NA	NA	NA	NA
EC017604	discovery		0	NA	NA	NA	NA	NA	NA	NA
EC017606	discovery		0	NA	NA	NA	NA	NA	NA	NA
EC017611	discovery		0	NA	NA	NA	NA	NA	NA	NA
EC017613	discovery		0	NA	NA	NA	NA	NA	NA	NA
EC017615	discovery		0	NA	NA	NA	NA	NA	NA	NA
EC017621	discovery		0	NA	NA	NA	NA	NA	NA	NA
EC017635	discovery		0	NA	NA	NA	NA	NA	NA	NA
EC017642	discovery		0	NA	NA	NA	NA	NA	NA	NA
EC017647	discovery		0	NA	NA	NA	NA	NA	NA	NA
EC017648	discovery		0	NA	NA	NA	NA	NA	NA	NA
EC017649	discovery		0	NA	NA	NA	NA	NA	NA	NA
EC017659	discovery		0	NA	NA	NA	NA	NA	NA	NA
EC017665	discovery		0	NA	NA	NA	NA	NA	NA	NA
EC017667	discovery		0	NA	NA	NA	NA	NA	NA	NA
EC017669	discovery		0	NA	NA	NA	NA	NA	NA	NA
EC017671	discovery		0	NA	NA	NA	NA	NA	NA	NA
EC017680	discovery		0	NA	NA	NA	NA	NA	NA	NA
EC017682	discovery		0	NA	NA	NA	NA	NA	NA	NA
EC017684	discovery		0	NA	NA	NA	NA	NA	NA	NA
EC017686	discovery		0	NA	NA	NA	NA	NA	NA	NA
EC017692	discovery		0	NA	NA	NA	NA	NA	NA	NA
EC017701	discovery		0	NA	NA	NA	NA	NA	NA	NA
EC017702	discovery		0	NA	NA	NA	NA	NA	NA	NA
EC017704	discovery		0	NA	NA	NA	NA	NA	NA	NA
EC017707	discovery		0	NA	NA	NA	NA	NA	NA	NA
EC017712	discovery		0	NA	NA	NA	NA	NA	NA	NA
EC017715	discovery		0	NA	NA	NA	NA	NA	NA	NA
EC017717	discovery		0	NA	NA	NA	NA	NA	NA	NA
EC017724	discovery		0	NA	NA	NA	NA	NA	NA	NA
EC017740	discovery		0	NA	NA	NA	NA	NA	NA	NA
EC017744	discovery		0	NA	NA	NA	NA	NA	NA	NA
EC017746	discovery		0	NA	NA	NA	NA	NA	NA	NA
EC017754	discovery		0	NA	NA	NA	NA	NA	NA	NA
EC017757	discovery		0	NA	NA	NA	NA	NA	NA	NA
EC017771	discovery		0	NA	NA	NA	NA	NA	NA	NA
EC017773	discovery		0	NA	NA	NA	NA	NA	NA	NA
EC017786	discovery		0	NA	NA	NA	NA	NA	NA	NA
EC017788	discovery		0	NA	NA	NA	NA	NA	NA	NA
EC017793	discovery		0	NA	NA	NA	NA	NA	NA	NA
EC017796	discovery		0	NA	NA	NA	NA	NA	NA	NA
EC017797	discovery		0	NA	NA	NA	NA	NA	NA	NA
EC017807	discovery		0	NA	NA	NA	NA	NA	NA	NA
EC017816	discovery		0	NA	NA	NA	NA	NA	NA	NA
EC017817	discovery		0	NA	NA	NA	NA	NA	NA	NA
EC017818	discovery		0	NA	NA	NA	NA	NA	NA	NA
EC017822	discovery		0	NA	NA	NA	NA	NA	NA	NA
EC017825	discovery		0	NA	NA	NA	NA	NA	NA	NA
EC017827	discovery		0	NA	NA	NA	NA	NA	NA	NA
EC017829	discovery		0	NA	NA	NA	NA	NA	NA	NA
EC017831	discovery		0	NA	NA	NA	NA	NA	NA	NA
EC017843	discovery		0	NA	NA	NA	NA	NA	NA	NA
EC017844	discovery		0	NA	NA	NA	NA	NA	NA	NA
EC017848	discovery		0	NA	NA	NA	NA	NA	NA	NA
EC017856	discovery		0	NA	NA	NA	NA	NA	NA	NA
EC017857	discovery		0	NA	NA	NA	NA	NA	NA	NA
EC017859	discovery		0	NA	NA	NA	NA	NA	NA	NA
EC017862	discovery		0	NA	NA	NA	NA	NA	NA	NA
EC017878	discovery		0	NA	NA	NA	NA	NA	NA	NA
EC017880	discovery		0	NA	NA	NA	NA	NA	NA	NA
EC017896	discovery		0	NA	NA	NA	NA	NA	NA	NA
EC017897	discovery		0	NA	NA	NA	NA	NA	NA	NA
EC017901	discovery		0	NA	NA	NA	NA	NA	NA	NA
EC017902	discovery		0	NA	NA	NA	NA	NA	NA	NA
EC017903	discovery		0	NA	NA	NA	NA	NA	NA	NA
EC017905	discovery		0	NA	NA	NA	NA	NA	NA	NA
EC017913	discovery		0	NA	NA	NA	NA	NA	NA	NA
EC017914	discovery		0	NA	NA	NA	NA	NA	NA	NA
EC017926	discovery		0	NA	NA	NA	NA	NA	NA	NA
EC017931	discovery		0	NA	NA	NA	NA	NA	NA	NA
EC017942	discovery		0	NA	NA	NA	NA	NA	NA	NA
EC017943	discovery		0	NA	NA	NA	NA	NA	NA	NA
EC017949	discovery		0	NA	NA	NA	NA	NA	NA	NA
EC017951	discovery		0	NA	NA	NA	NA	NA	NA	NA
EC017961	discovery		0	NA	NA	NA	NA	NA	NA	NA
EC017974	discovery		0	NA	NA	NA	NA	NA	NA	NA
EC017976	discovery		0	NA	NA	NA	NA	NA	NA	NA
EC017993	discovery		0	NA	NA	NA	NA	NA	NA	NA
EC017997	discovery		0	NA	NA	NA	NA	NA	NA	NA
EC018002	discovery		0	NA	NA	NA	NA	NA	NA	NA
EC018005	discovery		0	NA	NA	NA	NA	NA	NA	NA
EC018006	discovery		0	NA	NA	NA	NA	NA	NA	NA
EC018008	discovery		0	NA	NA	NA	NA	NA	NA	NA
EC018009	discovery		0	NA	NA	NA	NA	NA	NA	NA
EC018010	discovery		0	NA	NA	NA	NA	NA	NA	NA
EC018013	discovery		0	NA	NA	NA	NA	NA	NA	NA
EC018016	discovery		0	NA	NA	NA	NA	NA	NA	NA
EC018020	discovery		0	NA	NA	NA	NA	NA	NA	NA
EC018022	discovery		0	NA	NA	NA	NA	NA	NA	NA
EC018024	discovery		0	NA	NA	NA	NA	NA	NA	NA
EC018025	discovery		0	NA	NA	NA	NA	NA	NA	NA
EC018027	discovery		0	NA	NA	NA	NA	NA	NA	NA
EC018030	discovery		0	NA	NA	NA	NA	NA	NA	NA
EC018032	discovery		0	NA	NA	NA	NA	NA	NA	NA
EC018033	discovery		0	NA	NA	NA	NA	NA	NA	NA
EC018045	discovery		0	NA	NA	NA	NA	NA	NA	NA
EC018050	discovery		0	NA	NA	NA	NA	NA	NA	NA
EC018053	discovery		0	NA	NA	NA	NA	NA	NA	NA
EC018061	discovery		0	NA	NA	NA	NA	NA	NA	NA
EC018076	discovery		0	NA	NA	NA	NA	NA	NA	NA
EC018083	discovery		0	NA	NA	NA	NA	NA	NA	NA
EC018084	discovery		0	NA	NA	NA	NA	NA	NA	NA
EC018092	discovery		0	NA	NA	NA	NA	NA	NA	NA
EC018098	discovery		0	NA	NA	NA	NA	NA	NA	NA
EC018099	discovery		0	NA	NA	NA	NA	NA	NA	NA
EC018105	discovery		0	NA	NA	NA	NA	NA	NA	NA
EC018127	discovery		0	NA	NA	NA	NA	NA	NA	NA
EC018154	discovery		0	NA	NA	NA	NA	NA	NA	NA
EC018158	discovery		0	NA	NA	NA	NA	NA	NA	NA
EC018167	discovery		0	NA	NA	NA	NA	NA	NA	NA
EC018170	discovery		0	NA	NA	NA	NA	NA	NA	NA
EC018185	discovery		0	NA	NA	NA	NA	NA	NA	NA
EC018187	discovery		0	NA	NA	NA	NA	NA	NA	NA
EC018191	discovery		0	NA	NA	NA	NA	NA	NA	NA
EC018196	discovery		0	NA	NA	NA	NA	NA	NA	NA
EC018210	discovery		0	NA	NA	NA	NA	NA	NA	NA
EC018240	discovery		0	NA	NA	NA	NA	NA	NA	NA
EC018258	discovery		0	NA	NA	NA	NA	NA	NA	NA
EC018260	discovery		0	NA	NA	NA	NA	NA	NA	NA
EC018266	discovery		0	NA	NA	NA	NA	NA	NA	NA
EC018281	discovery		0	NA	NA	NA	NA	NA	NA	NA
EC018282	discovery		0	NA	NA	NA	NA	NA	NA	NA
EC018289	discovery		0	NA	NA	NA	NA	NA	NA	NA
EC018293	discovery		0	NA	NA	NA	NA	NA	NA	NA
EC018294	discovery		0	NA	NA	NA	NA	NA	NA	NA
EC018302	discovery		0	NA	NA	NA	NA	NA	NA	NA
EC018588	discovery		0	NA	NA	NA	NA	NA	NA	NA
EC018594	discovery		0	NA	NA	NA	NA	NA	NA	NA
EC018600	discovery		0	NA	NA	NA	NA	NA	NA	NA
EC018604	discovery		0	NA	NA	NA	NA	NA	NA	NA
EC018605	discovery		0	NA	NA	NA	NA	NA	NA	NA
EC018606	discovery		0	NA	NA	NA	NA	NA	NA	NA
EC018608	discovery		0	NA	NA	NA	NA	NA	NA	NA
EC018611	discovery		0	NA	NA	NA	NA	NA	NA	NA
EC018617	discovery		0	NA	NA	NA	NA	NA	NA	NA
EC018619	discovery		0	NA	NA	NA	NA	NA	NA	NA
EC018620	discovery		0	NA	NA	NA	NA	NA	NA	NA
EC018637	discovery		0	NA	NA	NA	NA	NA	NA	NA
EC018639	discovery		0	NA	NA	NA	NA	NA	NA	NA
EC018641	discovery		0	NA	NA	NA	NA	NA	NA	NA
EC018645	discovery		0	NA	NA	NA	NA	NA	NA	NA
EC018646	discovery		0	NA	NA	NA	NA	NA	NA	NA
EC018650	discovery		0	NA	NA	NA	NA	NA	NA	NA
EC018653	discovery		0	NA	NA	NA	NA	NA	NA	NA
EC018657	discovery		0	NA	NA	NA	NA	NA	NA	NA
EC018662	discovery		0	NA	NA	NA	NA	NA	NA	NA
EC018665	discovery		0	NA	NA	NA	NA	NA	NA	NA
EC018667	discovery		0	NA	NA	NA	NA	NA	NA	NA
EC018680	discovery		0	NA	NA	NA	NA	NA	NA	NA
EC018683	discovery		0	NA	NA	NA	NA	NA	NA	NA
EC018698	discovery		0	NA	NA	NA	NA	NA	NA	NA
EC018700	discovery		0	NA	NA	NA	NA	NA	NA	NA
EC018709	discovery		0	NA	NA	NA	NA	NA	NA	NA
EC018712	discovery		0	NA	NA	NA	NA	NA	NA	NA
EC018713	discovery		0	NA	NA	NA	NA	NA	NA	NA
EC018720	discovery		0	NA	NA	NA	NA	NA	NA	NA
EC018736	discovery		0	NA	NA	NA	NA	NA	NA	NA
EC018740	discovery		0	NA	NA	NA	NA	NA	NA	NA
EC018745	discovery		0	NA	NA	NA	NA	NA	NA	NA
EC018751	discovery		0	NA	NA	NA	NA	NA	NA	NA
EC018752	discovery		0	NA	NA	NA	NA	NA	NA	NA
EC018754	discovery		0	NA	NA	NA	NA	NA	NA	NA
EC018756	discovery		0	NA	NA	NA	NA	NA	NA	NA
EC018760	discovery		0	NA	NA	NA	NA	NA	NA	NA
EC018779	discovery		0	NA	NA	NA	NA	NA	NA	NA
EC018782	discovery		0	NA	NA	NA	NA	NA	NA	NA
EC018787	discovery		0	NA	NA	NA	NA	NA	NA	NA
EC018788	discovery		0	NA	NA	NA	NA	NA	NA	NA
EC018795	discovery		0	NA	NA	NA	NA	NA	NA	NA
EC018797	discovery		0	NA	NA	NA	NA	NA	NA	NA
EC018799	discovery		0	NA	NA	NA	NA	NA	NA	NA
EC018802	discovery		0	NA	NA	NA	NA	NA	NA	NA
EC018805	discovery		0	NA	NA	NA	NA	NA	NA	NA
EC018808	discovery		0	NA	NA	NA	NA	NA	NA	NA
EC018811	discovery		0	NA	NA	NA	NA	NA	NA	NA
EC018822	discovery		0	NA	NA	NA	NA	NA	NA	NA
EC018832	discovery		0	NA	NA	NA	NA	NA	NA	NA
EC018835	discovery		0	NA	NA	NA	NA	NA	NA	NA
EC018836	discovery		0	NA	NA	NA	NA	NA	NA	NA
EC018845	discovery		0	NA	NA	NA	NA	NA	NA	NA
EC018846	discovery		0	NA	NA	NA	NA	NA	NA	NA
EC018847	discovery		0	NA	NA	NA	NA	NA	NA	NA
EC018852	discovery		0	NA	NA	NA	NA	NA	NA	NA
EC018853	discovery		0	NA	NA	NA	NA	NA	NA	NA
EC018857	discovery		0	NA	NA	NA	NA	NA	NA	NA
EC018865	discovery		0	NA	NA	NA	NA	NA	NA	NA
EC018875	discovery		0	NA	NA	NA	NA	NA	NA	NA
EC018877	discovery		0	NA	NA	NA	NA	NA	NA	NA
EC018901	discovery		0	NA	NA	NA	NA	NA	NA	NA
EC018907	discovery		0	NA	NA	NA	NA	NA	NA	NA
EC018912	discovery		0	NA	NA	NA	NA	NA	NA	NA
EC018928	discovery		0	NA	NA	NA	NA	NA	NA	NA
EC018946	discovery		0	NA	NA	NA	NA	NA	NA	NA
EC018948	discovery		0	NA	NA	NA	NA	NA	NA	NA
EC018952	discovery		0	NA	NA	NA	NA	NA	NA	NA
EC018961	discovery		0	NA	NA	NA	NA	NA	NA	NA
EC018964	discovery		0	NA	NA	NA	NA	NA	NA	NA
EC018965	discovery		0	NA	NA	NA	NA	NA	NA	NA
EC018970	discovery		0	NA	NA	NA	NA	NA	NA	NA
EC018972	discovery		0	NA	NA	NA	NA	NA	NA	NA
EC018975	discovery		0	NA	NA	NA	NA	NA	NA	NA
EC018986	discovery		0	NA	NA	NA	NA	NA	NA	NA
EC018991	discovery		0	NA	NA	NA	NA	NA	NA	NA
EC018993	discovery		0	NA	NA	NA	NA	NA	NA	NA
EC018998	discovery		0	NA	NA	NA	NA	NA	NA	NA
EC018999	discovery		0	NA	NA	NA	NA	NA	NA	NA
EC019004	discovery		0	NA	NA	NA	NA	NA	NA	NA
EC019006	discovery		0	NA	NA	NA	NA	NA	NA	NA
EC019008	discovery		0	NA	NA	NA	NA	NA	NA	NA
EC019012	discovery		0	NA	NA	NA	NA	NA	NA	NA
EC019017	discovery		0	NA	NA	NA	NA	NA	NA	NA
EC019020	discovery		0	NA	NA	NA	NA	NA	NA	NA
EC019027	discovery		0	NA	NA	NA	NA	NA	NA	NA
EC019028	discovery		0	NA	NA	NA	NA	NA	NA	NA
EC019039	discovery		0	NA	NA	NA	NA	NA	NA	NA
EC019040	discovery		0	NA	NA	NA	NA	NA	NA	NA
EC019043	discovery		0	NA	NA	NA	NA	NA	NA	NA
EC019047	discovery		0	NA	NA	NA	NA	NA	NA	NA
EC019056	discovery		0	NA	NA	NA	NA	NA	NA	NA
EC019063	discovery		0	NA	NA	NA	NA	NA	NA	NA
EC019082	discovery		0	NA	NA	NA	NA	NA	NA	NA
EC019091	discovery		0	NA	NA	NA	NA	NA	NA	NA
EC019096	discovery		0	NA	NA	NA	NA	NA	NA	NA
EC019104	discovery		0	NA	NA	NA	NA	NA	NA	NA
EC019109	discovery		0	NA	NA	NA	NA	NA	NA	NA
EC019116	discovery		0	NA	NA	NA	NA	NA	NA	NA
EC019117	discovery		0	NA	NA	NA	NA	NA	NA	NA
EC019120	discovery		0	NA	NA	NA	NA	NA	NA	NA
EC019121	discovery		0	NA	NA	NA	NA	NA	NA	NA
EC019128	discovery		0	NA	NA	NA	NA	NA	NA	NA
EC019132	discovery		0	NA	NA	NA	NA	NA	NA	NA
EC019264	discovery	MEC	0	65	NA	NA	NA	NA	NA	NA
EC019284	discovery	MEC	0	65	NA	NA	NA	NA	NA	NA
EC019365	discovery	MEC	0	65	NA	NA	NA	NA	NA	NA
EC019383	discovery		0	NA	NA	NA	NA	NA	NA	NA
EC019390	discovery		0	NA	NA	NA	NA	NA	NA	NA
EC019393	discovery	MEC	0	65	NA	NA	NA	NA	NA	NA
EC019414	discovery	MEC	0	65	NA	NA	NA	NA	NA	NA
EC020330	discovery	MEC	0	82	0	NA	NA	NA	NA	NA
EC020408	discovery	MEC	0	76	0	NA	NA	NA	NA	NA
EC020467	discovery	MEC	0	65	0	NA	NA	NA	NA	NA
EC020503	discovery	MEC	0	57	0	NA	NA	NA	NA	NA
EC020519	discovery	MEC	0	72	0	NA	NA	NA	NA	NA
EC020534	discovery	MEC	0	73	0	NA	NA	NA	NA	NA
EC020542	discovery	MEC	0	56	0	NA	NA	NA	NA	NA
EC020588	discovery	MEC	0	76	0	NA	NA	NA	NA	NA
EC020594	discovery	MEC	0	76	1	NA	NA	NA	NA	NA
EC022566	discovery	MEC	0	65	NA	NA	NA	NA	NA	NA
EC022567	discovery	MEC	0	65	NA	NA	NA	NA	NA	NA
EC022589	discovery		0	NA	NA	NA	NA	NA	NA	NA
EC022595	discovery	MEC	0	65	NA	NA	NA	NA	NA	NA
EC022601	discovery	MEC	0	65	NA	NA	NA	NA	NA	NA
EC022621	discovery	MEC	0	65	NA	NA	NA	NA	NA	NA
EC022630	discovery	MEC	0	65	NA	NA	NA	NA	NA	NA
EC022639	discovery	MEC	0	65	NA	NA	NA	NA	NA	NA
EC022647	discovery	MEC	0	65	NA	NA	NA	NA	NA	NA
EC022648	discovery	MEC	0	65	NA	NA	NA	NA	NA	NA
EC022883	discovery	MEC	0	65	NA	NA	NA	NA	NA	NA
EC022885	discovery	MEC	0	65	NA	NA	NA	NA	NA	NA
EC022888	discovery	MEC	0	65	NA	NA	NA	NA	NA	NA
EC022906	discovery	MEC	0	65	NA	NA	NA	NA	NA	NA
EC022927	discovery	MEC	0	65	NA	NA	NA	NA	NA	NA
EC022932	discovery	MEC	0	65	NA	NA	NA	NA	NA	NA
EC022964	discovery	MEC	0	65	NA	NA	NA	NA	NA	NA
EC022974	discovery	MEC	0	65	NA	NA	NA	NA	NA	NA
EC022984	discovery	MEC	0	65	NA	NA	NA	NA	NA	NA
EC022999	discovery	MEC	0	65	NA	NA	NA	NA	NA	NA
EC023006	discovery	MEC	0	65	NA	NA	NA	NA	NA	NA
EC023035	discovery	MEC	0	65	NA	NA	NA	NA	NA	NA
EC023065	discovery	MEC	0	65	NA	NA	NA	NA	NA	NA
EC023068	discovery	MEC	0	65	NA	NA	NA	NA	NA	NA
EC023074	discovery	MEC	0	65	NA	NA	NA	NA	NA	NA
EC023089	discovery	MEC	0	65	NA	NA	NA	NA	NA	NA
EC023098	discovery	MEC	0	65	NA	NA	NA	NA	NA	NA
EC023112	discovery	MEC	0	65	NA	NA	NA	NA	NA	NA
EC023120	discovery	MEC	0	65	NA	NA	NA	NA	NA	NA
EC023130	discovery	MEC	0	65	NA	NA	NA	NA	NA	NA
EC023134	discovery	MEC	0	65	NA	NA	NA	NA	NA	NA
EC023147	discovery	MEC	0	65	NA	NA	NA	NA	NA	NA
EC023156	discovery	MEC	0	65	NA	NA	NA	NA	NA	NA
EC023163	discovery	MEC	0	65	NA	NA	NA	NA	NA	NA
EC023168	discovery	MEC	0	65	NA	NA	NA	NA	NA	NA
EC023178	discovery	MEC	0	65	NA	NA	NA	NA	NA	NA
EC023188	discovery	MEC	0	65	NA	NA	NA	NA	NA	NA
EC023205	discovery	MEC	0	65	NA	NA	NA	NA	NA	NA
EC023212	discovery	MEC	0	65	NA	NA	NA	NA	NA	NA
EC023221	discovery	MEC	0	65	NA	NA	NA	NA	NA	NA
EC023255	discovery	MEC	0	65	NA	NA	NA	NA	NA	NA
EC023263	discovery	MEC	0	65	NA	NA	NA	NA	NA	NA
EC023266	discovery	MEC	0	65	NA	NA	NA	NA	NA	NA
EC023271	discovery	MEC	0	65	NA	NA	NA	NA	NA	NA
EC023272	discovery	MEC	0	65	NA	NA	NA	NA	NA	NA
EC023277	discovery	MEC	0	65	NA	NA	NA	NA	NA	NA
EC023311	discovery	MEC	0	65	NA	NA	NA	NA	NA	NA
EC023319	discovery	MEC	0	65	NA	NA	NA	NA	NA	NA
EC023326	discovery	MEC	0	65	NA	NA	NA	NA	NA	NA
EC023339	discovery	MEC	0	65	NA	NA	NA	NA	NA	NA
EC023342	discovery	MEC	0	65	NA	NA	NA	NA	NA	NA
EC023353	discovery	MEC	0	65	NA	NA	NA	NA	NA	NA
EC023362	discovery	MEC	0	65	NA	NA	NA	NA	NA	NA
EC023371	discovery	MEC	0	53	NA	NA	NA	NA	NA	NA
EC023373	discovery	MEC	0	55	0	NA	NA	NA	NA	NA
EC023386	discovery	MEC	0	57	0	NA	NA	NA	NA	NA
EC023391	discovery	MEC	0	56	0	NA	NA	NA	NA	NA
EC023412	discovery	MEC	0	60	0	NA	NA	NA	NA	NA
EC023429	discovery	MEC	0	60	0	NA	NA	NA	NA	NA
EC023454	discovery	MEC	0	63	0	NA	NA	NA	NA	NA
EC023456	discovery	MEC	0	61	0	NA	NA	NA	NA	NA
EC023487	discovery		0	NA	NA	NA	NA	NA	NA	NA
EC023491	discovery		0	NA	NA	NA	NA	NA	NA	NA
EC023513	discovery	MEC	0	65	0	NA	NA	NA	NA	NA
EC023529	discovery		0	NA	NA	NA	NA	NA	NA	NA
EC023540	discovery	MEC	0	63	0	NA	NA	NA	NA	NA
EC023545	discovery	MEC	0	69	0	NA	NA	NA	NA	NA
EC023555	discovery	MEC	0	67	0	NA	NA	NA	NA	NA
EC023584	discovery	MEC	0	68	0	NA	NA	NA	NA	NA
EC023592	discovery	MEC	0	68	0	NA	NA	NA	NA	NA
EC023647	discovery	MEC	0	70	0	NA	NA	NA	NA	NA
EC023653	discovery	MEC	0	70	0	NA	NA	NA	NA	NA
EC023669	discovery	MEC	0	71	0	NA	NA	NA	NA	NA
EC023692	discovery	MEC	0	69	0	NA	NA	NA	NA	NA
EC023696	discovery	MEC	0	73	NA	NA	NA	NA	NA	NA
EC023699	discovery	MEC	0	73	NA	NA	NA	NA	NA	NA
EC023706	discovery	MEC	0	71	0	NA	NA	NA	NA	NA
EC023709	discovery	MEC	0	72	0	NA	NA	NA	NA	NA
EC023721	discovery	MEC	0	71	NA	NA	NA	NA	NA	NA
EC023725	discovery	MEC	0	73	0	NA	NA	NA	NA	NA
EC023727	discovery	MEC	0	72	0	NA	NA	NA	NA	NA
EC023738	discovery	MEC	0	72	0	NA	NA	NA	NA	NA
EC023763	discovery	MEC	0	76	0	NA	NA	NA	NA	NA
EC023767	discovery	MEC	0	74	0	NA	NA	NA	NA	NA
EC023791	discovery	MEC	0	77	NA	NA	NA	NA	NA	NA
EC023823	discovery	MEC	0	79	0	NA	NA	NA	NA	NA
EC023826	discovery	MEC	0	81	0	NA	NA	NA	NA	NA
EC023828	discovery	MEC	0	80	0	NA	NA	NA	NA	NA
EC023842	discovery	MEC	0	81	0	NA	NA	NA	NA	NA
EC023843	discovery	MEC	0	81	0	NA	NA	NA	NA	NA
EC023859	discovery	MEC	0	83	0	NA	NA	NA	NA	NA
EC024679	discovery	MEC	0	65	NA	NA	NA	NA	NA	NA
EC024697	discovery	MEC	0	65	NA	NA	NA	NA	NA	NA
EC024701	discovery	MEC	0	72	0	NA	NA	NA	NA	NA
EC024702	discovery		0	NA	NA	NA	NA	NA	NA	NA
EC024722	discovery	MEC	0	65	NA	NA	NA	NA	NA	NA
EC024727	discovery	MEC	0	58	NA	NA	NA	NA	NA	NA
EC024735	discovery	MEC	0	65	NA	NA	NA	NA	NA	NA
EC024741	discovery	MEC	0	65	NA	NA	NA	NA	NA	NA
EC024744	discovery	MEC	0	69	0	NA	NA	NA	NA	NA
EC024762	discovery	MEC	0	72	0	NA	NA	NA	NA	NA
EC024767	discovery	MEC	0	55	0	NA	NA	NA	NA	NA
EC024771	discovery	MEC	0	81	0	NA	NA	NA	NA	NA
EC024774	discovery	MEC	0	68	NA	NA	NA	NA	NA	NA
EC024783	discovery	MEC	0	78	0	NA	NA	NA	NA	NA
EC024793	discovery	MEC	0	71	0	NA	NA	NA	NA	NA
EC024812	discovery	MEC	0	65	NA	NA	NA	NA	NA	NA
EC024828	discovery	MEC	0	65	NA	NA	NA	NA	NA	NA
EC024839	discovery	MEC	0	58	0	NA	NA	NA	NA	NA
EC024840	discovery	MEC	0	65	NA	NA	NA	NA	NA	NA
EC024843	discovery	MEC	0	65	NA	NA	NA	NA	NA	NA
EC024853	discovery	MEC	0	67	0	NA	NA	NA	NA	NA
EC024875	discovery	MEC	0	76	0	NA	NA	NA	NA	NA
EC024881	discovery	MEC	0	62	0	NA	NA	NA	NA	NA
EC024885	discovery	MEC	0	65	NA	NA	NA	NA	NA	NA
EC024903	discovery	MEC	0	65	NA	NA	NA	NA	NA	NA
EC024907	discovery	MEC	0	60	0	NA	NA	NA	NA	NA
EC024937	discovery	MEC	0	64	0	NA	NA	NA	NA	NA
EC024940	discovery	MEC	0	65	NA	NA	NA	NA	NA	NA
EC024943	discovery	MEC	0	65	NA	NA	NA	NA	NA	NA
EC024964	discovery	MEC	0	57	0	NA	NA	NA	NA	NA
EC024968	discovery	MEC	0	67	0	NA	NA	NA	NA	NA
EC024975	discovery	MEC	0	73	1	NA	NA	NA	NA	NA
EC025003	discovery	MEC	0	62	0	NA	NA	NA	NA	NA
EC025007	discovery	MEC	0	80	1	NA	NA	NA	NA	NA
EC025012	discovery	MEC	0	65	NA	NA	NA	NA	NA	NA
EC025019	discovery	MEC	0	65	NA	NA	NA	NA	NA	NA
EC025034	discovery	MEC	0	65	NA	NA	NA	NA	NA	NA
EC025065	discovery	MEC	0	74	0	NA	NA	NA	NA	NA
EC025078	discovery	MEC	0	66	NA	NA	NA	NA	NA	NA
EC025086	discovery	MEC	0	65	NA	NA	NA	NA	NA	NA
EC025089	discovery	MEC	0	68	0	NA	NA	NA	NA	NA
EC025108	discovery	MEC	0	77	0	NA	NA	NA	NA	NA
EC025113	discovery	MEC	0	65	NA	NA	NA	NA	NA	NA
EC025116	discovery	MEC	0	65	NA	NA	NA	NA	NA	NA
EC025122	discovery	MEC	0	72	NA	NA	NA	NA	NA	NA
EC025123	discovery		0	NA	NA	NA	NA	NA	NA	NA
EC025130	discovery	MEC	0	80	0	NA	NA	NA	NA	NA
EC025145	discovery	MEC	0	65	NA	NA	NA	NA	NA	NA
EC025151	discovery	MEC	0	65	NA	NA	NA	NA	NA	NA
EC025160	discovery	MEC	0	65	1	NA	NA	NA	NA	NA
EC025197	discovery	MEC	0	70	0	NA	NA	NA	NA	NA
EC025199	discovery	MEC	0	80	0	NA	NA	NA	NA	NA
EC025226	discovery	MEC	0	65	NA	NA	NA	NA	NA	NA
EC025249	discovery	MEC	0	65	NA	NA	NA	NA	NA	NA
EC025304	discovery	MEC	0	68	0	NA	NA	NA	NA	NA
EC025348	discovery	MEC	0	65	NA	NA	NA	NA	NA	NA
EC028184	discovery		0	NA	NA	NA	NA	NA	NA	NA
EC028223	discovery		0	NA	NA	NA	NA	NA	NA	NA
EC028225	discovery		0	NA	NA	NA	NA	NA	NA	NA
EC028229	discovery		0	NA	NA	NA	NA	NA	NA	NA
EC028235	discovery		0	NA	NA	NA	NA	NA	NA	NA
EC028238	discovery		0	NA	NA	NA	NA	NA	NA	NA
EC028248	discovery		0	NA	NA	NA	NA	NA	NA	NA
EC028256	discovery		0	NA	NA	NA	NA	NA	NA	NA
EC028258	discovery		0	NA	NA	NA	NA	NA	NA	NA
EC028265	discovery		0	NA	NA	NA	NA	NA	NA	NA
EC028267	discovery		0	NA	NA	NA	NA	NA	NA	NA
EC028272	discovery		0	NA	NA	NA	NA	NA	NA	NA
EC028284	discovery		0	NA	NA	NA	NA	NA	NA	NA
EC028287	discovery		0	NA	NA	NA	NA	NA	NA	NA
EC028299	discovery		0	NA	NA	NA	NA	NA	NA	NA
EC028300	discovery		0	NA	NA	NA	NA	NA	NA	NA
EC028314	discovery		0	NA	NA	NA	NA	NA	NA	NA
EC028319	discovery		0	NA	NA	NA	NA	NA	NA	NA
EC028321	discovery		0	NA	NA	NA	NA	NA	NA	NA
EC028322	discovery		0	NA	NA	NA	NA	NA	NA	NA
EC028328	discovery		0	NA	NA	NA	NA	NA	NA	NA
EC028342	discovery		0	NA	NA	NA	NA	NA	NA	NA
EC028343	discovery		0	NA	NA	NA	NA	NA	NA	NA
EC028349	discovery		0	NA	NA	NA	NA	NA	NA	NA
EC028361	discovery		0	NA	NA	NA	NA	NA	NA	NA
EC028362	discovery		0	NA	NA	NA	NA	NA	NA	NA
EC028364	discovery		0	NA	NA	NA	NA	NA	NA	NA
EC028367	discovery		0	NA	NA	NA	NA	NA	NA	NA
EC028374	discovery		0	NA	NA	NA	NA	NA	NA	NA
EC028391	discovery		0	NA	NA	NA	NA	NA	NA	NA
EC028401	discovery		0	NA	NA	NA	NA	NA	NA	NA
EC028410	discovery		0	NA	NA	NA	NA	NA	NA	NA
EC028411	discovery		0	NA	NA	NA	NA	NA	NA	NA
EC028414	discovery		0	NA	NA	NA	NA	NA	NA	NA
EC028419	discovery		0	NA	NA	NA	NA	NA	NA	NA
EC028422	discovery		0	NA	NA	NA	NA	NA	NA	NA
EC028431	discovery		0	NA	NA	NA	NA	NA	NA	NA
EC028440	discovery		0	NA	NA	NA	NA	NA	NA	NA
EC028445	discovery		0	NA	NA	NA	NA	NA	NA	NA
EC028451	discovery		0	NA	NA	NA	NA	NA	NA	NA
EC028452	discovery		0	NA	NA	NA	NA	NA	NA	NA
EC028453	discovery		0	NA	NA	NA	NA	NA	NA	NA
EC028456	discovery		0	NA	NA	NA	NA	NA	NA	NA
EC028527	discovery		0	NA	NA	NA	NA	NA	NA	NA
EC028561	discovery		0	NA	NA	NA	NA	NA	NA	NA
EC028567	discovery		0	NA	NA	NA	NA	NA	NA	NA
EC028568	discovery		0	NA	NA	NA	NA	NA	NA	NA
EC028570	discovery		0	NA	NA	NA	NA	NA	NA	NA
EC028577	discovery		0	NA	NA	NA	NA	NA	NA	NA
EC028579	discovery		0	NA	NA	NA	NA	NA	NA	NA
EC028583	discovery		0	NA	NA	NA	NA	NA	NA	NA
EC028586	discovery		0	NA	NA	NA	NA	NA	NA	NA
EC028587	discovery		0	NA	NA	NA	NA	NA	NA	NA
EC028590	discovery		0	NA	NA	NA	NA	NA	NA	NA
EC028597	discovery		0	NA	NA	NA	NA	NA	NA	NA
EC028599	discovery		0	NA	NA	NA	NA	NA	NA	NA
EC028601	discovery		0	NA	NA	NA	NA	NA	NA	NA
EC028606	discovery		0	NA	NA	NA	NA	NA	NA	NA
EC028748	discovery	MEC	0	65	NA	NA	NA	NA	NA	NA
EC028796	discovery	MEC	0	65	NA	NA	NA	NA	NA	NA
EC028810	discovery	MEC	0	65	NA	NA	NA	NA	NA	NA
EC028812	discovery	MEC	0	65	NA	NA	NA	NA	NA	NA
EC028869	discovery	MEC	0	65	NA	NA	NA	NA	NA	NA
EC032676	discovery	MEC	0	65	NA	NA	NA	NA	NA	NA
EC032683	discovery	MEC	0	65	NA	NA	NA	NA	NA	NA
EC032699	discovery	MEC	0	65	NA	NA	NA	NA	NA	NA
EC032704	discovery	MEC	0	65	NA	NA	NA	NA	NA	NA
EC032706	discovery	MEC	0	65	NA	NA	NA	NA	NA	NA
EC032709	discovery	MEC	0	65	NA	NA	NA	NA	NA	NA
EC032715	discovery	MEC	0	65	NA	NA	NA	NA	NA	NA
EC032723	discovery	MEC	0	65	NA	NA	NA	NA	NA	NA
EC032727	discovery	MEC	0	65	NA	NA	NA	NA	NA	NA
EC032743	discovery	MEC	0	65	NA	NA	NA	NA	NA	NA
EC032754	discovery	MEC	0	65	NA	NA	NA	NA	NA	NA
EC032762	discovery	MEC	0	65	NA	NA	NA	NA	NA	NA
EC032770	discovery	MEC	0	65	NA	NA	NA	NA	NA	NA
EC032776	discovery	MEC	0	65	NA	NA	NA	NA	NA	NA
[truncated: 232 more rows]

## Sheet: Key
IID	Individual Identifier
stage	Stage of study (Discovery/exome, Replication/targeted panel)
center	Site/Center of specimen collection: COH - City of Hope, MEC - Multi-ethnic cohort, UCSF/NCCC - San Francisco Bay Area Cancer Study, CAMA - Cancer de Mama study (Mexico)
case_control	Case=1, Control = 0
age	Age at first breast cancer for cases or age at ascertainment for controls
fhbc	Family hisory of breast cancer present =1, no family history = 0
er_status	Estrogen receptor status 1=positive, 0=negative
pr_status	Progesterone receptor status 1=positive, 0=negative
her2_status	Her2 status 1=positive, 0=negative
tnbc	Triple negative breast cancer defined as tnbc=1 when er_status=0 and pr_status=0 and her2_status=0
fold coverage	Mean coverage per base pair in target panel (either for whole exome or targeted gene list)
