# Supplementary material for: Whole exome sequencing identifies FANCM as a susceptibility gene for estrogen-receptor-negative breast cancer in Hispanic/Latina women
Source: Nat Commun. 2025 Aug 21;16:7816. doi: 10.1038/s41467-025-60564-0 (PMC12370925; doi:10.1038/s41467-025-60564-0)
Supplement: Supplementary file 6 — Supplementary Data 3 [file 41467_2025_60564_MOESM6_ESM.xlsx]

## Sheet: Sheet1
Gene	Chr	BP GRCh37	A1	A2	Gene Function	Exonic Function	ClinVar	CADD phred	Case Allele 1 Count	Control Allele 1 Count
BRCA1	17				exonic	Exon 9-12 deletion			15	0
BRCA1	17	41199716	T	A	exonic	stopgain	Likely benign|Benign|not provided|Uncertain significance|Benign|Benign	29.8	1	3
BRCA1	17	41201138	TGTGCCAAGGGTGAATGGATGGTACAGCTGTGTGGTGCTTCTGTGGTGAAGGAGCTTTCATCATTCACCCTTGGCACAGTAAGTATTGG	T	exonic	stopgain	.	.	0	0
BRCA1	17	41201198	T	C	exonic	stopgain	Pathogenic|not provided|Pathogenic	35	1	0
BRCA1	17	41226540	C	T	splicing	.	not provided|other|Likely pathogenic	13.69	1	0
BRCA1	17	41234451	A	G	exonic	stopgain	Pathogenic|Pathogenic|Pathogenic|Pathogenic	24.1	3	0
BRCA1	17	41242977	T	TCA	exonic	frameshift deletion	not provided	.	1	0
BRCA1	17	41243479	C	CTTGA	exonic	frameshift deletion	other|Pathogenic|Pathogenic|Pathogenic	.	1	0
BRCA1	17	41243686	C	CCTCA	exonic	frameshift deletion	Pathogenic|Pathogenic	.	1	0
BRCA1	17	41243787	T	TTA	exonic	frameshift deletion	Pathogenic|Pathogenic	.	1	0
BRCA1	17	41243950	A	G	exonic	stopgain	Pathogenic|Pathogenic|Pathogenic|Pathogenic	37	1	0
BRCA1	17	41244517	C	CAG	exonic	frameshift deletion	Pathogenic|Pathogenic|Pathogenic	.	3	0
BRCA1	17	41245114	T	TG	exonic	frameshift deletion	Pathogenic|Pathogenic|Pathogenic	.	3	2
BRCA1	17	41245250	A	ACT	exonic	frameshift deletion	Pathogenic|not provided	.	2	0
BRCA1	17	41245351	CT	C	exonic	frameshift insertion	.	.	1	0
BRCA1	17	41245422	AACT	A	exonic	stopgain	.	.	1	0
BRCA1	17	41245476	C	CT	exonic	frameshift deletion	Pathogenic|Pathogenic|Pathogenic|Pathogenic	.	1	0
BRCA1	17	41246157	G	GT	exonic	frameshift deletion	not provided|Pathogenic	.	1	0
BRCA1	17	41246531	CT	C	exonic	frameshift insertion	Pathogenic|Pathogenic|Pathogenic|Pathogenic	.	1	0
BRCA1	17	41246723	GCCACATGGCT	G	exonic	frameshift insertion	.	.	4	0
BRCA1	17	41256277	C	A	exonic	stopgain	Pathogenic|Pathogenic|Pathogenic|Pathogenic	34	1	0
BRCA1	17	41258472	T	C	splicing	.	Pathogenic|not provided	18.94	4	1
BRCA1	17	41276033	C	CCAGATGGGACA	exonic	frameshift deletion	not provided|Pathogenic|Pathogenic	.	0	0
BRCA1	17	41276044	A	ACT	exonic	frameshift deletion	Pathogenic|other|Pathogenic|Pathogenic|Pathogenic	.	3	0
BRCA2	13	32893213	T	G	splicing	.	.	16.95	1	0
BRCA2	13	32893420	T	C	exonic	stopgain	Pathogenic|Pathogenic	37	1	0
BRCA2	13	32900251	T	C	exonic	stopgain	not provided	16.07	1	0
BRCA2	13	32900726	AC	A	exonic	frameshift insertion	.	.	1	0
BRCA2	13	32903604	C	CTG	exonic	frameshift deletion	Pathogenic|Pathogenic|other|Pathogenic|Pathogenic|Pathogenic|Pathogenic|Pathogenic	.	4	0
BRCA2	13	32903618	G	GATACTACTGCTGTAAGTAAATATGACATTGATT	exonic	frameshift deletion	.	.	0	0
BRCA2	13	32905102	A	ATGAT	exonic	frameshift deletion	Pathogenic|Pathogenic|Pathogenic	.	1	0
BRCA2	13	32906433	A	C	exonic	stopgain	not provided	36	4	0
BRCA2	13	32906751	G	GA	exonic	frameshift deletion	Pathogenic	.	1	0
BRCA2	13	32907124	G	GTC	exonic	frameshift deletion	not provided|Pathogenic	.	1	0
BRCA2	13	32907340	GTTTGGATC	G	exonic	frameshift insertion	.	.	0	0
BRCA2	13	32907408	C	CATCTT	exonic	frameshift deletion	Pathogenic|Pathogenic|Pathogenic|Pathogenic	.	5	0
BRCA2	13	32910716	T	C	exonic	stopgain	Pathogenic|Pathogenic	33	1	0
BRCA2	13	32911228	A	AGACTT	exonic	frameshift deletion	Likely pathogenic	.	1	0
BRCA2	13	32911297	T	TAAAC	exonic	frameshift deletion	Pathogenic|Pathogenic|Pathogenic|Pathogenic	.	1	0
BRCA2	13	32911437	TCAAAATTC	T	exonic	frameshift insertion	.	.	0	0
BRCA2	13	32911755	CT	C	exonic	frameshift insertion	.	.	10	0
BRCA2	13	32912075	C	CT	exonic	frameshift deletion	.	.	1	0
BRCA2	13	32912414	T	G	exonic	stopgain	Pathogenic|Pathogenic|Pathogenic|Pathogenic	41	1	0
BRCA2	13	32912431	G	C	exonic	stopgain	Pathogenic	41	2	0
BRCA2	13	32912583	TAA	T	exonic	frameshift insertion	.	.	1	0
BRCA2	13	32912603	T	C	exonic	stopgain	not provided|Pathogenic|Pathogenic	44	4	0
BRCA2	13	32912795	A	AAT	exonic	frameshift deletion	.	.	1	0
BRCA2	13	32912964	T	TGAAA	exonic	frameshift deletion	Pathogenic|other|Pathogenic|Pathogenic	.	1	0
BRCA2	13	32913118	G	GA	exonic	frameshift deletion	Pathogenic|Pathogenic|Pathogenic|Pathogenic	.	1	0
BRCA2	13	32913229	ATG	A	exonic	frameshift insertion	Pathogenic	.	1	0
BRCA2	13	32913387	G	GT	exonic	frameshift deletion	.	.	0	0
BRCA2	13	32913390	TACTTTTTGATGTTTTGAGATTTTCAGTTAAAGTACATTTTCATGTACTTTAACTTTCAAAAAGATA	T	exonic	stopgain	.	.	0	0
BRCA2	13	32913426	A	AAG	exonic	frameshift deletion	Pathogenic|Pathogenic	.	0	1
BRCA2	13	32913558	CA	C	exonic	frameshift insertion	Pathogenic|Pathogenic|Pathogenic|Pathogenic	.	1	0
BRCA2	13	32914033	C	CA	exonic	frameshift deletion	not provided|Pathogenic|Pathogenic	.	1	0
BRCA2	13	32914122	A	AC	exonic	frameshift deletion	Pathogenic|Pathogenic	.	2	0
BRCA2	13	32914286	C	CAT	exonic	frameshift deletion	not provided|Pathogenic|Pathogenic	.	0	1
BRCA2	13	32914437	G	GT	exonic	frameshift deletion	Pathogenic|other|Pathogenic|Pathogenic|Pathogenic|Pathogenic	.	1	0
BRCA2	13	32914734	A	AG	exonic	frameshift deletion	.	.	0	1
BRCA2	13	32914893	A	ATAACT	exonic	frameshift deletion	Pathogenic|Pathogenic|Pathogenic|Pathogenic	.	0	1
BRCA2	13	32914948	T	TC	exonic	frameshift deletion	Pathogenic	.	2	0
BRCA2	13	32914973	G	GACAA	exonic	frameshift deletion	Pathogenic|Pathogenic|Pathogenic	.	0	0
BRCA2	13	32915082	C	CTG	exonic	frameshift deletion	Pathogenic|Pathogenic|Pathogenic	.	1	0
BRCA2	13	32930609	T	C	exonic	stopgain	Pathogenic|Pathogenic|Pathogenic	50	1	0
BRCA2	13	32930653	CA	C	exonic	frameshift insertion	.	.	2	0
BRCA2	13	32931913	A	AAATT	exonic	frameshift deletion	not provided|Pathogenic	.	2	0
BRCA2	13	32932019	A	G	exonic	stopgain	Pathogenic|not provided	50	1	0
BRCA2	13	32937659	CT	C	exonic	frameshift insertion	Pathogenic|not provided	.	0	1
BRCA2	13	32945092	A	G	splicing	.	Likely pathogenic|Pathogenic	19.45	1	0
BRCA2	13	32945179	A	AC	exonic	frameshift deletion	Pathogenic|Pathogenic|Pathogenic	.	1	0
BRCA2	13	32953612	GT	G	exonic	frameshift insertion	.	.	1	0
BRCA2	13	32953920	T	TA	exonic	frameshift deletion	.	.	1	0
BRCA2	13	32953951	A	C	exonic	stopgain	not provided|Pathogenic|Pathogenic	51	2	0
BRCA2	13	32953957	T	TTATCA	exonic	frameshift deletion	Pathogenic|not provided	.	1	1
BRCA2	13	32954033	T	C	exonic	stopgain	not provided|Pathogenic	52	1	0
BRCA2	13	32954260	C	CG	exonic	frameshift deletion	Pathogenic	.	1	0
BRCA2	13	32968949	A	G	exonic	stopgain	Pathogenic|not provided|Pathogenic	52	1	0
BRCA2	13	32972346	T	TTGTA	exonic	frameshift deletion	other|Pathogenic|Uncertain significance|Uncertain significance	.	1	4
BRCA2	13	32972461	TATCATAATTA	T	exonic	frameshift insertion	.	.	0	0
BRCA2	13	32972589	G	GA	exonic	frameshift deletion	Uncertain significance|Uncertain significance|Pathogenic|Uncertain significance	.	1	0
BRCA2	13	32972626	T	A	exonic	stopgain	Benign|Benign|Benign|Benign|Benign|Benign|Benign	51	35	32
BRCA2	13	32972872	T	A	exonic	stopgain	Likely benign|Benign|Likely benign	50	0	1
FANCM	14	45605743	A	G	splicing	.	.	22	0	1
FANCM	14	45633697	T	C	exonic	stopgain	.	38	1	0
FANCM	14	45636336	T	C	exonic	stopgain	.	37	0	1
FANCM	14	45642357	T	C	exonic	stopgain	.	39	1	1
FANCM	14	45644584	AT	A	exonic	frameshift insertion	.	.	1	0
FANCM	14	45644795	T	TAA	exonic	frameshift deletion	.	.	1	0
FANCM	14	45644911	A	AG	exonic	frameshift deletion	.	.	1	0
FANCM	14	45644926	T	TAG	exonic	frameshift deletion	.	.	1	0
FANCM	14	45653091	C	CAG	exonic	frameshift deletion	.	.	1	0
FANCM	14	45658155	T	C	exonic	stopgain	.	16.78	0	1
FANCM	14	45658326	T	C	exonic	stopgain	.	25.4	6	2
FANCM	14	45665480	AAAGGAACCTGTATTCTTGTAGGTGGTCATGAAATTACTTCTAATCCAGAAGTGATTTCATGACCACCTACAAGAATACAGGTTCCTTTTCCTTCCTGCGGAAGTCT	A	exonic	stopgain	.	.	0	0
FANCM	14	45665521	T	TGG	exonic	frameshift deletion	.	.	0	0
FANCM	14	45665526	TCC	T	exonic	frameshift insertion	.	.	0	0
FANCM	14	45665681	T	C	exonic	stopgain	.	38	1	0
FANCM	14	45667921	T	C	exonic	stopgain	.	40	13	4
PALB2	16	23619211	G	GT	exonic	frameshift deletion	Pathogenic|Pathogenic|Pathogenic	.	0	1
PALB2	16	23619249	TCATTAAC	T	exonic	frameshift insertion	.	.	0	0
PALB2	16	23619279	A	G	exonic	stopgain	other|Pathogenic|Pathogenic	40	2	0
PALB2	16	23619334	G	C	splicing	.	.	15.68	1	0
PALB2	16	23632683	T	C	exonic	stopgain	other|Pathogenic|other	42	1	0
PALB2	16	23632778	C	CA	exonic	stopgain	.	.	1	0
PALB2	16	23634452	G	C	splicing	.	Likely pathogenic	13.22	3	0
PALB2	16	23640597	G	C	splicing	.	Likely pathogenic	15.53	1	0
PALB2	16	23640959	AT	A	splicing	.	.	.	1	0
PALB2	16	23641062	C	CAG	exonic	frameshift deletion	.	.	8	2
PALB2	16	23641139	C	G	exonic	stopgain	Pathogenic	37	4	0
PALB2	16	23641152	A	G	exonic	stopgain	Pathogenic|other|Pathogenic	37	1	0
PALB2	16	23641177	T	TGA	exonic	frameshift deletion	.	.	2	0
PALB2	16	23641183	T	TTTCA	exonic	frameshift deletion	.	.	0	1
PALB2	16	23641306	C	CAT	exonic	frameshift deletion	Pathogenic|Pathogenic|Pathogenic	.	17	2
PALB2	16	23641354	A	AG	exonic	frameshift deletion	Pathogenic	.	1	0
PALB2	16	23641550	A	AT	exonic	frameshift deletion	Pathogenic	.	5	2
PALB2	16	23641556	T	G	exonic	stopgain	.	37	1	0
PALB2	16	23646192	A	G	exonic	stopgain	.	32	1	0
PALB2	16	23646579	A	G	exonic	stopgain	.	38	1	0
PALB2	16	23646627	A	G	exonic	stopgain	Pathogenic|Pathogenic	38	1	0
PALB2	16	23647460	C	CT	exonic	frameshift deletion	.	.	0	0
PALB2	16	23647476	TA	T	exonic	stopgain	.	.	0	0
PALB2	16	23647512	A	G	exonic	stopgain	.	13.12	0	0
PALB2	16	23647513	TA	T	exonic	frameshift insertion	.	.	0	0
PALB2	16	23649275	C	T	splicing	.	Pathogenic	10.09	0	1
PALB2	16	23649437	C	A	exonic	stopgain	.	41	3	0
A1=Allele 1 (usually minor); A2=Allele 2; BP=Base pair; CADD=Combined Annotation Dependent Depletion; Chr=Chromosome; GRCh37=Genome Reference Consortium Human Reference 37; LoF=Loss of function.
