# Supplementary material for: Whole exome sequencing identifies FANCM as a susceptibility gene for estrogen-receptor-negative breast cancer in Hispanic/Latina women
Source: Nat Commun. 2025 Aug 21;16:7816. doi: 10.1038/s41467-025-60564-0 (PMC12370925; doi:10.1038/s41467-025-60564-0)
Supplement: Supplementary file 8 — Source data [file 41467_2025_60564_MOESM8_ESM.xlsx]

## Sheet: Figure 1
Chromosome	Gene	analysis	or	lci	uci
2	BARD1	Overall	2.39065	0.462952	12.3452
2	BARD1	ER+	3.80154	0.677625	21.3271
2	BARD1	ER-
11	ATM	Overall	1.10904	0.64548	1.9055
11	ATM	ER+	0.902263	0.429429	1.89572
11	ATM	ER-	1.03469	0.358161	2.98913
12	RECQL	Overall	1.46394	0.771448	2.77806
12	RECQL	ER+	1.34709	0.61293	2.96063
12	RECQL	ER-	1.90653	0.690498	5.26411
14	FANCM	Overall	2.67648	1.29306	5.54
14	FANCM	ER+	2.19801	0.935752	5.16294
14	FANCM	ER-	6.69203	2.86169	15.6492
16	CDH1	Overall	0.97528	0.195764	4.85876
16	CDH1	ER+	2.04809	0.404142	10.3792
16	PALB2	Overall	6.47136	3.19382	13.1123
16	PALB2	ER+	5.10528	2.32981	11.1871
16	PALB2	ER-	6.42652	2.5058	16.4818
17	NF1	Overall	2.03961	0.509785	8.16031
17	NF1	ER+	2.16777	0.434461	10.8162
17	NF1	ER-	2.03857	0.210727	19.721
17	RAD51C	Overall	2.43201	0.470916	12.5599
17	RAD51C	ER+	1.56693	0.212472	11.5557
17	RAD51D	Overall	1.99624	0.365274	10.9095
17	RAD51D	ER+	2.08378	0.286117	15.1761
17	RAD51D	ER-	5.34735	0.748849	38.1841
17	TP53	Overall	7.2228	0.891371	58.5265
17	TP53	ER+	3.41509	0.30327	38.4569
17	TP53	ER-	15.4744	1.38618	172.746
22	CHEK2	Overall	4.74701	1.34977	16.6948
22	CHEK2	ER+	9.76679	2.61213	36.5182
22	CHEK2	ER-
13	BRCA2	Overall	6.9606	3.45243	14.0336
13	BRCA2	ER+	3.89232	1.70387	8.89164
13	BRCA2	ER-	10.5094	4.46558	24.7333
17	BRCA1	Overall	24.9047	6.05135	102.497
17	BRCA1	ER+	6.0032	1.07858	33.4128
17	BRCA1	ER-	40.7347	8.89726	186.498

## Sheet: Figure 2
Variant Category	n	Frequency	pt_group
Other LoF	4	0.00091954	Controls
rs144567652	4	0.00091954	Controls
rs147021911	2	0.00045977	Controls
Other LoF	8	0.00187617	All cases
rs144567652	13	0.00304878	All cases
rs147021911	6	0.00140713	All cases
Other LoF	5	0.00238777	ER positive
rs144567652	6	0.00286533	ER positive
rs147021911	1	0.000477555	ER positive
Other LoF	2	0.00280505	ER negative
rs144567652	6	0.00841515	ER negative
rs147021911	4	0.0056101	ER negative
Other LoF	6	0.00248653	FHx or age<50
rs144567652	8	0.00331538	FHx or age<50
rs147021911	4	0.00165769	FHx or age<50
	37

## Sheet: S Figure 1
IID	AFR	IAM	EUR	case_control
D2183	0.02	0.61	0.37	1
D2224	0.02	0.3	0.68	1
D2331	0.03	0.31	0.66	2
D2338	0.09	0.54	0.37	2
D2467	0.07	0.64	0.29	1
M1119	0.03	0.36	0.61	2
M1309	0	0.71	0.29	2
M1365	0.05	0.7	0.25	1
M1426	0.04	0.65	0.31	1
M1461	0.07	0.46	0.47	1
M1496	0	0.75	0.25	1
M1529	0.03	0.51	0.46	1
M1559	0.03	0.61	0.36	1
M1712	0.04	0.36	0.6	2
M1741	0	0.52	0.48	2
M1783	0.13	0.17	0.7	2
M1793	0.02	0.95	0.03	2
M1819	0.12	0.45	0.43	2
M2018	0.02	0.43	0.55	1
V3230	0.09	0.33	0.58	2
V3281	0.02	0.26	0.72	2
V3290	0.01	0.53	0.46	2
D2051	0.02	0.32	0.66	2
D2063	0.03	0.3	0.67	2
D2121	0.09	0.75	0.16	2
D2136	0	0.35	0.65	2
D2181	0.05	0.55	0.4	1
D2189	0	0.65	0.35	1
D2458	0.03	0.47	0.5	1
M1438	0	0.63	0.37	1
M1445	0.05	0.68	0.27	1
M1447	0	0.8	0.2	1
M1591	0	0.73	0.27	1
M1620	0	0.88	0.12	2
M1633	0	0.86	0.14	2
M1649	0.03	0.42	0.55	2
M1653	0	0.89	0.11	1
M1705	0.05	0.46	0.49	2
V3159	0.06	0.46	0.48	1
V3172	0.18	0.52	0.3	1
V3177	0.03	0.34	0.63	1
V3412	0	1	0	1
D2085	0.04	0.55	0.41	2
D2217	0	0.56	0.44	1
D2326	0.02	0.39	0.59	2
D2375	0.01	0.52	0.47	2
D2492	0.12	0.68	0.2	1
D2529	0.04	0.42	0.54	1
M1173	0.04	0.43	0.53	2
M1212	0.01	0.88	0.11	2
M1215	0	0.51	0.49	2
M1242	0.01	0.52	0.47	1
M1393	0	0.85	0.15	1
M1806	0	0.84	0.16	2
M1968	0.03	0.62	0.35	1
M2036	0.1	0.73	0.17	1
M2121	0	0.53	0.47	1
M2213	0.04	0.52	0.44	2
M2265	0.17	0.19	0.64	2
V3070	0.02	0.66	0.32	2
V3293	0.14	0.64	0.22	2
V3299	0.03	0.77	0.2	2
D2108	0.05	0.55	0.4	2
D2170	0.04	0.26	0.7	2
D2341	0.07	0.67	0.26	2
D2535	0.04	0.59	0.37	1
M1113	0.01	0.64	0.35	2
M1160	0.03	0.59	0.38	2
M1190	0.02	0.3	0.68	2
M1351	0.08	0.41	0.51	2
M1446	0	0.42	0.58	1
M1755	0.01	0.51	0.48	2
M1813	0.1	0.51	0.39	2
M1862	0.09	0.33	0.58	2
M1891	0	0.27	0.73	2
M1917	0.03	0.88	0.09	2
M1921	0.04	0.57	0.39	2
M1940	0	0.56	0.44	2
M2079	0	0.84	0.16	1
M2152	0.02	0.22	0.76	1
M2176	0.04	0.53	0.43	1
V3326	0.26	0.36	0.38	2
V3434	0	1	0	1
D2137	0	0.37	0.63	2
D2285	0	0.48	0.52	1
D2504	0.04	0.61	0.35	1
M1121	0	1	0	2
M1193	0.08	0.14	0.78	2
M1432	0	1	0	1
M1563	0.1	0.85	0.05	1
M1647	0	0.66	0.34	2
M1700	0.02	0.23	0.75	1
M1706	0.07	0.51	0.42	2
M1781	0	0.97	0.03	2
M1784	0.01	0.35	0.64	2
M1992	0.02	0.69	0.29	1
M2123	0.08	0.37	0.55	1
M2204	0	0.92	0.08	1
M2237	0	0.39	0.61	2
P4180	0.01	0.68	0.31	1
P4200	0.03	0.82	0.15	1
V3043	0.04	0.53	0.43	2
V3134	0.17	0.69	0.14	1
V3229	0	0.8	0.2	2
D2056	0.04	0.36	0.6	2
D2117	0.02	0.39	0.59	2
D2297	0	0.29	0.71	1
M1116	0.09	0.61	0.3	2
M1227	0.01	0.88	0.11	2
M1315	0	0.47	0.53	2
M1484	0	0.56	0.44	1
M1502	0	0.86	0.14	1
M1607	0.03	0.63	0.34	2
M1611	0.03	0.4	0.57	2
M1803	0	0.85	0.15	2
M2023	0.01	0.7	0.29	1
M2072	0.06	0.54	0.4	1
M2127	0.04	0.67	0.29	1
M2173	0	0.88	0.12	1
M2187	0.05	0.48	0.47	1
P4403	0.03	0.62	0.35	1
V3053	0.28	0.34	0.38	2
V3081	0.02	0.7	0.28	2
V3188	0	0.44	0.56	1
V3298	0.03	0.58	0.39	2
V3353	0.03	0.71	0.26	1
D2184	0.05	0.51	0.44	1
D2214	0.09	0.43	0.48	1
D2286	0.1	0.4	0.5	1
D2488	0.1	0.54	0.36	1
M1118	0.03	0.44	0.53	2
M1217	0.02	0.65	0.33	2
M1230	0	0.79	0.21	2
M1360	0	0.53	0.47	1
M1367	0	1	0	1
M1452	0.09	0.69	0.22	1
M1507	0.01	0.84	0.15	1
M1650	0.08	0.28	0.64	1
M1745	0.04	0.63	0.33	2
M1789	0	0.21	0.79	2
M1795	0.01	0.77	0.22	2
M2003	0.02	0.21	0.77	1
M2026	0.03	0.52	0.45	1
M2134	0.05	0.73	0.22	1
M2168	0.01	0.23	0.76	1
M2202	0.05	0.54	0.41	1
P4211	0	0.41	0.59	2
V3204	0.12	0.23	0.65	1
V3273	0.09	0.65	0.26	2
D2093	0	0.26	0.74	2
D2172	0.03	0.81	0.16	2
D2299	0.08	0.53	0.39	1
M1505	0.01	0.86	0.13	1
M1685	0.03	0.35	0.62	1
M1753	0	1	0	2
M1818	0.02	0.73	0.25	2
M1863	0.06	0.69	0.25	2
M1925	0.03	0.54	0.43	2
M1943	0.02	0.6	0.38	2
M1948	0.01	0.47	0.52	2
M1999	0	0.79	0.21	1
M2005	0.02	0.76	0.22	1
M2015	0.01	0.83	0.16	1
M2021	0.05	0.44	0.51	1
M2185	0.02	0.7	0.28	1
M2188	0	0.86	0.14	1
M2207	0	0.82	0.18	1
M2260	0.07	0.44	0.49	2
P4299	0.05	0.45	0.5	2
V3094	0.05	0.54	0.41	2
V3233	0	0.98	0.02	2
V3245	0.02	0.98	0	1
V3325	0.05	0.37	0.58	1
EC000042	0.04	0.57	0.39	2
EC000133	0.15	0.13	0.72	1
EC000843	0	0.28	0.72	2
EC002569	0.39	0	0.61	2
EC002738	0.07	0.28	0.65	2
EC002911	0.07	0.39	0.54	1
EC003357	0.03	0.45	0.52	1
EC003370	0.29	0.13	0.58	1
EC009487	0	0.25	0.75	2
EC010850	0.07	0.24	0.69	1
EC012333	0.05	0.55	0.4	1
EC018262	0.03	0.4	0.57	2
EC018315	0.04	0.46	0.5	1
EC023590	0.09	0.28	0.63	1
EC023619	0.07	0.51	0.42	1
EC023675	0.03	0.53	0.44	1
EC025087	0.08	0.2	0.72	2
EC025090	0.01	0.35	0.64	1
EC032972	0.02	0.59	0.39	2
EC032990	0.09	0.33	0.58	1
EC033896	0.12	0.42	0.46	1
EC034000	0	0.25	0.75	1
EC034776	0.07	0.24	0.69	1
EC046683	0.06	0.25	0.69	2
EC000149	0.04	0.62	0.34	1
EC000177	0	0.37	0.63	2
EC000704	0.05	0.46	0.49	2
EC001420	0.03	0.53	0.44	1
EC002860	0.07	0.32	0.61	1
EC006761	0	0.33	0.67	1
EC007523	0.01	0.22	0.77	2
EC008393	0.13	0.64	0.23	1
EC011146	0.02	0.27	0.71	1
EC023589	0.12	0.42	0.46	1
EC023714	0.07	0.53	0.4	1
EC028582	0.05	0.32	0.63	1
EC033498	0.09	0.52	0.39	1
EC034379	0.1	0.1	0.8	1
EC034453	0.09	0.6	0.31	1
EC036403	0.06	0.23	0.71	2
EC042721	0.07	0.42	0.51	2
EC046473	0.04	0.29	0.67	2
EC089949	0.08	0.72	0.2	1
EC154912	0.06	0.13	0.81	2
EC000200	0.02	0.42	0.56	2
EC003312	0	0.3	0.7	2
EC003678	0.07	0.45	0.48	1
EC003733	0.01	0.18	0.81	2
EC004125	0.05	0.26	0.69	1
EC005731	0.08	0.25	0.67	1
EC014214	0	0.11	0.89	2
EC015875	0.02	0.56	0.42	2
EC018247	0.04	0.27	0.69	1
EC018249	0.1	0.32	0.58	1
EC018295	0.01	0.09	0.9	2
EC018300	0.05	0.3	0.65	2
EC020418	0.08	0.57	0.35	1
EC020996	0	0.35	0.65	2
EC023646	0.01	0.63	0.36	2
EC025073	0.08	0.37	0.55	1
EC025082	0.08	0.09	0.83	2
EC028348	0.08	0.3	0.62	1
EC034067	0.05	0.48	0.47	1
EC034719	0.03	0.46	0.51	1
EC036409	0.05	0.11	0.84	2
EC046690	0.11	0.43	0.46	2
EC139169	0.07	0.37	0.56	2
EC146402	0	0.2	0.8	2
EC001148	0	0.47	0.53	2
EC001390	0.03	0.32	0.65	2
EC001488	0.01	0.43	0.56	2
EC001607	0.09	0.19	0.72	1
EC002643	0.09	0.39	0.52	2
EC004952	0	0	1	2
EC007212	0.06	0.3	0.64	1
EC007314	0	0.58	0.42	2
EC010700	0.08	0.51	0.41	2
EC012179	0	0.28	0.72	1
EC012378	0.12	0.56	0.32	1
EC015814	0.1	0.31	0.59	2
EC018303	0.02	0.13	0.85	2
EC019155	0.03	0.43	0.54	2
EC020414	0	0.05	0.95	1
EC023712	0.02	0	0.98	1
EC023766	0.02	0.51	0.47	1
EC032955	0.01	0.51	0.48	2
EC036404	0.19	0.37	0.44	2
EC130831	0	0.39	0.61	2
20-0085-102	0.05	0.32	0.63	2
20-0101-101	0.06	0.34	0.6	1
20-0195-101	0.03	0	0.97	1
20-0283-101	0.02	0.13	0.85	1
20-0292-101	0.2	0.05	0.75	1
20-0353-101	0.02	0	0.98	1
20-0364-101	0.07	0.4	0.53	1
20-0417-101	0.04	0.06	0.9	1
20-0422-101	0.09	0.15	0.76	1
20-0486-101	0	0.45	0.55	1
20-0494-101	0.01	0.24	0.75	1
20-0510-101	0	0	1	1
20-0548-101	0.05	0.27	0.68	1
20-0557-101	0.06	0.01	0.93	1
20-0582-101	0.09	0.15	0.76	1
20-0588-101	0.02	0.06	0.92	1
20-0658-101	0.04	0	0.96	1
20-0680-101	0	0	1	1
20-0690-101	0.04	0.49	0.47	1
20-0695-101	0.05	0.06	0.89	1
20-0696-101	0.03	0.33	0.64	1
20-01045-101	0.1	0.04	0.86	1
20-01074-101	0.01	0.29	0.7	1
20-01114-101	0.03	0.21	0.76	1
20-01138-102	0.14	0	0.86	2
20-01142-101	0.03	0.2	0.77	1
20-01175-101	0.04	0.21	0.75	1
20-01178-102	0.06	0.3	0.64	1
20-01181-101	0.12	0.49	0.39	1
20-0721-101	0.12	0.26	0.62	1
20-0759-101	0.09	0.09	0.82	1
20-0772-101	0.02	0.01	0.97	1
20-0817-101	0.1	0.42	0.48	1
20-0850-101	0	0	1	1
20-0871-101	0.05	0.43	0.52	1
20-0884-101	0.11	0.53	0.36	1
20-0892-101	0.03	0.24	0.73	1
20-0924-101	0	0.33	0.67	1
20-0932-101	0.13	0.43	0.44	1
20-0935-101	0.08	0.45	0.47	1
20-0945-101	0.02	0	0.98	1
20-0947-101	0	0.29	0.71	1
20-0987-101	0	0.11	0.89	1
20-01227-101	0.05	0.28	0.67	1
20-01295-101	0.05	0.38	0.57	1
20-01404-101	0	0.02	0.98	1
20-01415-101	0.04	0.37	0.59	1
20-01419-101	0.02	0.21	0.77	1
20-01421-101	0.03	0.22	0.75	1
20-01445-101	0.03	0.09	0.88	1
20-01463-101	0.08	0.06	0.86	1
20-01474-102	0.05	0.33	0.62	1
20-01604-101	0.02	0.29	0.69	1
20-01616-101	0.01	0.03	0.96	1
20-01662-101	0	0.21	0.79	1
20-01664-101	0.21	0.08	0.71	1
20-01710-101	0.04	0.35	0.61	1
20-01711-101	0.01	0.59	0.4	1
20-01724-101	0	0	1	1
20-01743-101	0.06	0.17	0.77	1
20-01793-101	0.16	0.4	0.44	1
20-01836-101	0.05	0.42	0.53	1
20-01858-101	0	0	1	1
20-01904-101	0.07	0.19	0.74	1
20-01959-102	0	0.16	0.84	2
20-02019-101	0.02	0.04	0.94	1
20-02040-101	0.09	0.13	0.78	1
20-02218-101	0.06	0.44	0.5	1
20-02242-101	0.12	0.07	0.81	1
20-02265-101	0.08	0.27	0.65	1
20-02288-101	0.02	0.19	0.79	1
20-02312-101	0.04	0.02	0.94	1
20-02338-101	0.02	0.34	0.64	1
20-02363-101	0.1	0.58	0.32	1
20-02370-101	0	0.25	0.75	1
20-02406-101	0.06	0.17	0.77	1
20-02428-101	0	0.13	0.87	1
20-02430-101	0.12	0.44	0.44	1
20-02436-101	0.05	0.27	0.68	1
20-02438-101	0.23	0.27	0.5	1
20-02470-101	0.08	0.28	0.64	1
20-02508-101	0.08	0.21	0.71	1
20-02549-101	0.07	0	0.93	1
20-02584-101	0	0	1	1
20-02623-101	0.02	0.49	0.49	1
20-02631-101	0.1	0.26	0.64	1
20-02671-101	0.31	0.09	0.6	1
20-02675-101	0.02	0.2	0.78	1
20-02789-101	0.08	0.63	0.29	1
RS-00192993	0	0.27	0.73	2
RS-00199424	0.06	0.08	0.86	2
RS-00199470	0.08	0.53	0.39	2
RS-00199474	0.01	0.18	0.81	2
RS-00200618	0	0.23	0.77	2
RS-00215294	0.05	0.28	0.67	2
RS-00215308	0.16	0.27	0.57	2
RS-00216034	0.06	0.19	0.75	2
RS-00216086	0.27	0.37	0.36	2
RS-00216661	0.01	0.89	0.1	2
RS-00216672	0	0.07	0.93	2
RS-00216691	0.01	0	0.99	2
RS-00217003	0.11	0.34	0.55	2
RS-00217009	0.06	0.38	0.56	2
RS-00217072	0.02	0	0.98	2
RS-00217393	0	0.2	0.8	2
RS-00217524	0	0.03	0.97	2
RS-00202671	0.79	0	0.21	2
RS-00202717	0.09	0.05	0.86	2
RS-00206346	0.04	0.56	0.4	2
RS-00206483	0.16	0.5	0.34	2
RS-00206516	0.03	0.3	0.67	2
RS-00207355	0.03	0.29	0.68	2
RS-00207684	0.04	0	0.96	2
RS-00215318	0.09	0.38	0.53	2
RS-00215324	0.04	0	0.96	2
RS-00215328	0.03	0	0.97	2
RS-00215346	0.01	0.32	0.67	2
RS-00215355	0.04	0.3	0.66	2
RS-00215431	0.05	0	0.95	2
RS-00215456	0.04	0.11	0.85	2
RS-00215514	0.01	0	0.99	2
RS-00215536	0.04	0.39	0.57	2
RS-00218210	0.03	0.25	0.72	2
RS-00218464	0.14	0.55	0.31	2
RS-00220011	0.04	0.13	0.83	2
RS-00220015	0.05	0.2	0.75	2
RS-00209813	0.05	0.46	0.49	2
RS-00215572	0.04	0.59	0.37	2
RS-00215628	0.08	0.62	0.3	2
RS-00215631	0.04	0	0.96	2
RS-00215638	0.04	0.69	0.27	2
RS-00215720	0.04	0	0.96	2
RS-00215738	0.07	0	0.93	2
RS-00215769	0.06	0.16	0.78	2
RS-00215794	0.01	0.3	0.69	2
RS-00215811	0.02	0.5	0.48	2
RS-00216018	0	0.19	0.81	2
RS-00216047	0.01	0	0.99	2
RS-00216056	0.05	0.45	0.5	2
RS-00216074	0.1	0.52	0.38	2
RS-00217726	0.1	0.12	0.78	2
RS-00217728	0	0	1	2
RS-00217793	0.03	0.18	0.79	2
RS-00217807	0	0.03	0.97	2
RS-00217875	0.24	0	0.76	2
RS-00217987	0.01	0.43	0.56	2
RS-00217996	0.04	0.62	0.34	2
RS-00218005	0.01	0.26	0.73	2
RS-00218022	0.03	0.26	0.71	2
RS-00218160	0.02	0.27	0.71	2
RS-00218161	0.02	0.54	0.44	2
RS-00218169	0.29	0	0.71	2
RS-00218185	0.02	0.26	0.72	2
RS-00218198	0.09	0.09	0.82	2
RS-00218807	0.01	0	0.99	2
RS-00218815	0.06	0.23	0.71	2
RS-00218827	0.02	0.18	0.8	2
RS-00218848	0.11	0.32	0.57	2
RS-00219560	0.12	0.5	0.38	2
D2077	0.02	0.43	0.55	2
D2110	0.07	0.63	0.3	2
D2198	0.04	0.47	0.49	1
D2206	0.05	0.38	0.57	1
D2229	0.14	0.46	0.4	2
D2258	0.09	0.39	0.52	1
D2296	0.12	0.63	0.25	1
D2307	0.05	0.62	0.33	2
M1189	0.02	0.58	0.4	2
M1340	0.04	0.48	0.48	2
M1440	0.02	0.61	0.37	1
M1718	0.07	0.38	0.55	2
M1810	0.06	0.85	0.09	2
M1961	0.01	0.79	0.2	1
M1994	0	0.45	0.55	1
M2028	0	0.64	0.36	1
M2126	0.04	0.5	0.46	1
V3072	0.02	0.87	0.11	2
V3228	0	0.48	0.52	2
V3246	0	0.63	0.37	1
V3381	0.04	0.3	0.66	1
D2106	0.04	0.43	0.53	2
D2232	0.05	0.5	0.45	1
D2259	0	1	0	1
D2334	0	0.53	0.47	2
D2442	0.08	0.69	0.23	1
D2507	0	0.54	0.46	1
M1145	0.05	0.74	0.21	2
M1209	0	0.84	0.16	2
M1220	0.01	0.66	0.33	2
M1347	0.07	0.71	0.22	2
M1602	0.02	0.52	0.46	2
M1638	0	0.47	0.53	2
M1666	0.03	0.7	0.27	1
M1748	0.02	0.54	0.44	2
M1857	0	1	0	2
M1920	0.03	0.42	0.55	2
M2175	0	0.4	0.6	1
M2198	0.01	0.92	0.07	1
P4173	0	0.83	0.17	1
V3190	0.08	0.38	0.54	1
V3239	0.14	0.45	0.41	1
V3383	0	1	0	1
D2053	0.04	0.62	0.34	2
D2074	0	0.05	0.95	2
D2132	0.03	0.49	0.48	2
D2230	0.04	0.77	0.19	1
D2240	0.05	0.39	0.56	1
D2247	0.03	0.33	0.64	1
D2270	0.07	0.53	0.4	1
M1174	0	0.27	0.73	2
M1285	0	0.45	0.55	2
M1431	0.02	0.77	0.21	1
M1556	0.08	0.4	0.52	1
M1579	0.08	0.67	0.25	1
M1600	0.02	0.47	0.51	2
M1721	0	0.41	0.59	2
M1845	0	0.71	0.29	2
M1988	0	0.57	0.43	1
M2249	0	0.46	0.54	2
P4038	0	0.03	0.97	2
P4290	0	0.81	0.19	2
V3139	0.15	0.1	0.75	1
V3414	0.03	0.91	0.06	1
D2210	0.03	0.6	0.37	1
D2440	0.02	0.43	0.55	1
D2477	0.08	0.09	0.83	1
D2503	0.07	0.56	0.37	1
D2532	0.03	0.26	0.71	1
M1211	0.04	0.7	0.26	2
M1324	0.04	0.38	0.58	2
M1344	0.02	0.92	0.06	2
M1459	0	0.53	0.47	1
M1645	0.08	0.74	0.18	2
M1835	0.06	0.35	0.59	2
M1944	0.04	0.75	0.21	2
M2222	0.1	0.42	0.48	2
P4175	0	0.55	0.45	1
V3160	0	0.42	0.58	1
V3248	0.05	0.74	0.21	1
V3310	0.06	0.94	5.55112e-17	2
V3315	0	0.68	0.32	2
EC000102	0.01	0.23	0.76	1
EC001088	0.04	0.38	0.58	1
EC001249	0.11	0.25	0.64	1
EC003530	0.07	0.15	0.78	1
EC005706	0.08	0.55	0.37	1
EC006481	0.1	0.16	0.74	1
EC006511	0	0.39	0.61	2
EC006574	0.01	0.39	0.6	2
EC008259	0.09	0.33	0.58	1
EC012351	0.08	0.38	0.54	1
EC013649	0.52	0.01	0.47	2
EC018516	0	0.26	0.74	1
EC018517	0	0.68	0.32	1
EC023527	0.1	0.46	0.44	1
EC025179	0	0.59	0.41	1
EC025200	0.09	0.33	0.58	1
EC029091	0.06	0.35	0.59	2
EC029150	0.26	0.46	0.28	2
EC034074	0.06	0.38	0.56	1
EC034088	0.05	0.45	0.5	1
EC034212	0.08	0.21	0.71	1
EC039617	0.05	0.31	0.64	1
EC065891	0.05	0.46	0.49	2
EC153867	0.04	0.12	0.84	2
EC002332	0	0.16	0.84	2
EC002891	0.1	0.4	0.5	2
EC004095	0.04	0.46	0.5	1
EC004749	0.04	0.27	0.69	2
EC006349	0.04	0.21	0.75	1
EC008185	0.05	0.16	0.79	2
EC008748	0.05	0.39	0.56	1
EC008987	0.04	0.33	0.63	1
EC012471	0.21	0.44	0.35	1
EC018539	0.09	0.32	0.59	1
EC023752	0	0.03	0.97	1
EC023768	0.07	0.39	0.54	1
EC023796	0.07	0.22	0.71	1
EC025172	0.1	0.28	0.62	1
EC025188	0.1	0.16	0.74	1
EC029165	0.01	0	0.99	2
EC033985	0.1	0.33	0.57	1
EC034391	0.05	0.5	0.45	1
EC034655	0	0	1	1
EC039591	0.22	0.4	0.38	2
EC055417	0.05	0.37	0.58	2
EC067999	0.04	0.5	0.46	1
EC000179	0.1	0.31	0.59	2
EC001109	0.11	0.36	0.53	2
EC002578	0	0.09	0.91	1
EC002863	0.09	0.43	0.48	1
EC003418	0.07	0.06	0.87	2
EC003431	0.08	0.38	0.54	1
EC004150	0.01	0.41	0.58	1
EC005633	0.13	0.12	0.75	1
EC018508	0.12	0.44	0.44	1
EC018512	0	0.25	0.75	1
EC018534	0.03	0.3	0.67	1
EC020450	0.05	0.15	0.8	1
EC020452	0.05	0.57	0.38	1
EC023526	0.04	0.74	0.22	1
EC023683	0.04	0.35	0.61	1
EC023838	0.01	0.75	0.24	1
EC028387	0.08	0.24	0.68	2
EC029089	0.06	0.28	0.66	2
EC034103	0.08	0.27	0.65	1
EC034669	0.13	0.23	0.64	1
EC076371	0.03	0.26	0.71	2
EC085829	0.03	0.24	0.73	2
EC114065	0.08	0.3	0.62	2
EC000089	0.1	0.29	0.61	1
EC001118	0.07	0.27	0.66	2
EC001260	0.05	0.21	0.74	1
EC001797	0.06	0.21	0.73	2
EC004458	0.09	0.3	0.61	2
EC009399	0.08	0.59	0.33	1
EC014296	0.07	0.12	0.81	2
EC014351	0.49	0	0.51	2
EC018513	0.11	0.42	0.47	1
EC018527	0	0.59	0.41	1
EC018542	0.05	0.63	0.32	1
EC018558	0.14	0.39	0.47	1
EC019157	0	0.1	0.9	2
EC020449	0.07	0.52	0.41	1
EC025175	0.08	0.39	0.53	1
EC033280	0.03	0	0.97	1
EC034124	0.05	0.09	0.86	1
EC034303	0.01	0.29	0.7	1
EC036411	0.03	0.42	0.55	2
EC039618	0.02	0.98	0	1
EC049239	0	0.29	0.71	1
EC114031	0.07	0.42	0.51	2
EC146439	0	0.27	0.73	2
CA01736	0.35	0.28	0.37	2
CA09090	0	0.75	0.25	2
CA10135	0.17	0.41	0.42	2
CA10593	0.03	0.51	0.46	2
CA145147	0	0.44	0.56	2
CA15037	0.08	0.52	0.4	2
CA154441	0.07	0	0.93	2
CA161311	0.09	0.24	0.67	2
CA161438	0.07	0.4	0.53	2
CA166212	0.08	0.43	0.49	2
CA172516	0.11	0.28	0.61	2
CA176049	0.04	0.35	0.61	2
CA179675	0.04	0.45	0.51	2
CA179713	0	0.09	0.91	2
CA179870	0.03	0.37	0.6	2
CA180983	0.07	0.07	0.86	2
CA181251	0.07	0.34	0.59	2
CA181314	0	0.27	0.73	2
CA182910	0	0.08	0.92	2
CA184391	0.08	0.44	0.48	2
CA189204	0.01	0.32	0.67	2
CA02269	0.07	0.47	0.46	2
CA02660	0.05	0.61	0.34	2
CA03504	0.02	0	0.98	2
CA03628	0.07	0.25	0.68	2
CA09217	0.05	0.41	0.54	2
CA11403	0	0.39	0.61	2
CA156688	0.07	0.41	0.52	2
CA160998	0.08	0	0.92	2
CA162096	0.04	0.74	0.22	2
CA163789	0.03	0.28	0.69	2
CA166405	0.04	0.12	0.84	2
CA166740	0.05	0.24	0.71	2
CA171722	0.04	0.03	0.93	2
CA171758	0.06	0.49	0.45	2
CA171954	0.02	0.47	0.51	2
CA172857	0.03	0.23	0.74	2
CA176875	0.04	0.34	0.62	2
CA177431	0.03	0.33	0.64	2
CA177638	0.02	0.57	0.41	2
CA181046	0	0.52	0.48	2
CA182645	0	0.13	0.87	2
CA182677	0.1	0.11	0.79	2
CA04537	0.11	0.01	0.88	2
CA04587	0.01	0.13	0.86	2
CA05741	0.16	0.2	0.64	2
CA11059	0.04	0.29	0.67	2
CA11471	0.04	0.22	0.74	2
CA12885	0.02	0.71	0.27	2
CA129781	0.05	0.4	0.55	2
CA144293	0.05	0.46	0.49	2
CA154132	0.1	0.36	0.54	2
CA154203	0.04	0.4	0.56	2
CA161153	0.04	0.23	0.73	2
CA163294	0.07	0.39	0.54	2
CA166775	0.07	0.11	0.82	2
CA172887	0.07	0.53	0.4	2
CA175852	0	0.01	0.99	2
CA179757	0.12	0.08	0.8	2
CA182999	0.02	0.23	0.75	2
CA186876	0.06	0.76	0.18	2
CA188171	0.09	0.49	0.42	2
CA32471	0.13	0.33	0.54	2
CA80734	0.05	0.31	0.64	2
CA01999	0.02	0.45	0.53	2
CA02335	0.11	0.41	0.48	2
CA117417	0.04	0.56	0.4	2
CA144180	0.09	0.3	0.61	2
CA148457	0.05	0.34	0.61	2
CA151401	0	0.33	0.67	2
CA156677	0.22	0.27	0.51	2
CA161047	0.05	0.04	0.91	2
CA161161	0.62	0	0.38	2
CA166222	0.04	0	0.96	2
CA169638	0.06	0.57	0.37	2
CA171635	0.07	0.65	0.28	2
CA177471	0	0.03	0.97	2
CA179763	0.09	0.59	0.32	2
CA180075	0.11	0.31	0.58	2
CA18037	0.04	0.16	0.8	2
CA181191	0	0.24	0.76	2
CA182565	0	0.06	0.94	2
CA182658	0.03	0	0.97	2
CA184392	0.02	0.51	0.47	2
CA184464	0.62	0.01	0.37	2
CA52288	0.08	0.45	0.47	2
D2087	0.09	0.65	0.26	2
D2119	0.04	0.63	0.33	2
D2202	0.03	0.66	0.31	1
D2222	0.1	0.68	0.22	1
D2452	0.04	0.43	0.53	1
D2480	0.04	0.76	0.2	1
M1128	0.05	0.16	0.79	2
M1311	0	0.33	0.67	2
M1366	0	0.98	0.02	1
M1372	0	0.7	0.3	1
M1414	0.04	0.78	0.18	1
M1473	0.05	0.68	0.27	1
M1614	0.01	0.76	0.23	2
M1974	0.03	0.73	0.24	1
M2167	0	1	0	1
P4193	0.02	0.58	0.4	1
P4270	0.07	0.28	0.65	2
P4300	0	0.92	0.08	2
P4337	0.03	0.69	0.28	2
V3093	0.02	0.32	0.66	2
V3295	0.03	0.68	0.29	2
D2090	0.03	0.43	0.54	2
D2135	0.03	0.74	0.23	2
D2182	0.02	0.5	0.48	1
D2277	0.05	0.56	0.39	1
D2278	0.07	0.36	0.57	1
D2491	0	0.5	0.5	1
EC039563	0	0.39	0.61	2
M1203	0.07	0.41	0.52	2
M1379	0.04	0.38	0.58	1
M1404	0.01	0.92	0.07	1
M1509	0	0.92	0.08	1
M1574	0.01	0.68	0.31	1
M1605	0.01	0.24	0.75	2
M1635	0.16	0.32	0.52	2
M1760	0.1	0.46	0.44	2
M1970	0	0.76	0.24	1
M2225	0	0.66	0.34	2
P4015	0.03	0.69	0.28	2
P4154	0	0.88	0.12	1
P4287	0	0.74	0.26	2
P4306	0	0.72	0.28	2
V3176	0.08	0.44	0.48	1
V3182	0.11	0.54	0.35	1
D2095	0.12	0.09	0.79	2
D2196	0.03	0.27	0.7	1
D2303	0.05	0.06	0.89	2
D2318	0.04	0.58	0.38	2
D2439	0	0.43	0.57	1
M1131	0	0.89	0.11	2
M1135	0	0.59	0.41	2
M1231	0	0.8	0.2	2
M1455	0	0.83	0.17	1
M1621	0.01	0.81	0.18	2
M1637	0.05	0.59	0.36	2
M2054	0.02	0.93	0.05	1
M2157	0.01	0.72	0.27	1
M2174	0	1	0	1
M2212	0.06	0.49	0.45	2
P4007	0.02	0.71	0.27	2
P4080	0.01	0.91	0.08	1
P4104	0.02	0.21	0.77	1
P4112	0	1	0	1
P4167	0.01	0.84	0.15	1
P4365	0.05	0.78	0.17	2
V3282	0	0.86	0.14	2
D2054	0	0.58	0.42	2
D2475	0.07	0.52	0.41	1
D2493	0.13	0.55	0.32	1
D2545	0.07	0.34	0.59	1
M1127	0.02	0.49	0.49	2
M1329	0.03	0.55	0.42	2
M1382	0	0.96	0.04	1
M1397	0.12	0.43	0.45	1
M1547	0	0.82	0.18	1
M1671	0.07	0.37	0.56	1
M1768	0	0.49	0.51	2
M1848	0.08	0.56	0.36	2
M1873	0	0.77	0.23	2
M1914	0.06	0.81	0.13	2
M1929	0.07	0.34	0.59	2
M2183	0.07	0.59	0.34	1
M2223	0.04	0.46	0.5	2
M2250	0.02	0.85	0.13	2
P4079	0.01	0.68	0.31	1
P4221	0	0.62	0.38	1
P4275	0	0.73	0.27	2
V3055	0.09	0.06	0.85	2
V3192	0.14	0.54	0.32	1
V3236	0.07	0.71	0.22	2
D2089	0	0	1	2
D2139	0.11	0.54	0.35	2
D2201	0.07	0.41	0.52	1
D2300	0.12	0.48	0.4	1
M1002	0.05	0.68	0.27	2
M1003	0.1	0.64	0.26	2
M1009	0	0.68	0.32	2
M1010	0.03	0.51	0.46	2
M1011	0.02	0.34	0.64	2
M1017	0.11	0.51	0.38	2
M1018	0.02	0.94	0.04	2
M1019	0.05	0.51	0.44	2
M1025	0.03	0.66	0.31	1
M1345	0.09	0.78	0.13	2
M1448	0	0.48	0.52	1
M1603	0.01	0.94	0.05	2
M1757	0.09	0.66	0.25	2
M2032	0.03	0.97	2.77556e-17	1
M2205	0.1	0.67	0.23	1
P4011	0	1	0	2
P4237	0.02	0.78	0.2	1
P4263	0	0.3	0.7	2
D2180	0.04	0.31	0.65	1
M1026	0	0.82	0.18	1
M1027	0.09	0.53	0.38	1
M1033	0.07	0.63	0.3	1
M1034	0	0.38	0.62	1
M1035	0.11	0.5	0.39	1
M1041	0	0.68	0.32	1
M1042	0.02	0.72	0.26	1
M1043	0.02	0.76	0.22	1
M1049	0.08	0.56	0.36	2
M1147	0.03	0.36	0.61	2
M1364	0.06	0.47	0.47	1
M1462	0	0.6	0.4	1
M1642	0.09	0.68	0.23	2
M1648	0.07	0.83	0.1	2
P4166	0.06	0.74	0.2	1
P4298	0.05	0.57	0.38	2
P4342	0	0.8	0.2	2
P4352	0.01	0.34	0.65	2
V3067	0.09	0.47	0.44	2
V3142	0.02	0.33	0.65	1
V3238	0	0.54	0.46	1
D2141	0	0.46	0.54	2
M1050	0.04	0.54	0.42	2
M1051	0.02	0.74	0.24	2
M1057	0.03	0.64	0.33	1
M1058	0.02	0.81	0.17	1
M1059	0.03	0.25	0.72	1
M1065	0.05	0.37	0.58	1
M1066	0.04	0.92	0.04	1
M1067	0.03	0.71	0.26	1
M1130	0.02	0.61	0.37	2
M1494	0	0.84	0.16	1
M1634	0.05	0.57	0.38	2
M1667	0	0.61	0.39	1
M1677	0.07	0.58	0.35	1
M1681	0.15	0.48	0.37	1
P4122	0.06	0.37	0.57	1
P4129	0.07	0.37	0.56	1
P4156	0	0.88	0.12	1
P4177	0.14	0.07	0.79	1
P4241	0.04	0.43	0.53	1
P4247	0	0.04	0.96	1
P4328	0.01	0.75	0.24	2
V3024	0.13	0.64	0.23	1
V3198	0.23	0.46	0.31	1
CA45640	0.02	0.39	0.59	2
D2294	0.04	0.58	0.38	1
D2496	0.01	0.28	0.71	1
M1001	0	0.53	0.47	2
M1075	0	0.66	0.34	1
M1082	0.03	0.75	0.22	1
M1083	0	1	0	1
M1084	0.07	0.62	0.31	1
M1090	0	0.42	0.58	2
M1091	0.07	0.56	0.37	2
M1235	0.08	0.54	0.38	2
M1861	0.04	0.21	0.75	2
M1875	0	0.79	0.21	2
M1908	0	0.66	0.34	2
M1913	0	0.65	0.35	2
M1934	0.07	0.53	0.4	2
M2008	0.06	0.6	0.34	1
M2133	0	0.79	0.21	1
M2252	0	0.77	0.23	2
P4205	0	0.71	0.29	2
P4317	0.03	0.56	0.41	2
P4378	0.03	0.75	0.22	2
V3174	0.03	0.52	0.45	1
D2057	0.07	0.51	0.42	2
D2204	0.05	0.56	0.39	1
D2257	0.01	0	0.99	1
D2435	0.01	0.15	0.84	1
D2534	0.08	0.52	0.4	1
D2549	0.05	0.55	0.4	1
M1221	0	0.49	0.51	2
M1323	0.05	0.8	0.15	2
M1511	0.05	0.73	0.22	1
M1533	0.06	0.61	0.33	1
M1566	0	0.47	0.53	1
M1662	0.05	0.57	0.38	1
M1663	0	0.88	0.12	1
M1812	0	0.53	0.47	2
M2096	0	0.71	0.29	1
P4085	0.02	0.37	0.61	1
V3146	0.02	0.52	0.46	1
V3148	0	0.56	0.44	1
V3171	0.07	0.53	0.4	1
D2101	0	0.28	0.72	2
D2179	0.04	0.45	0.51	1
D2197	0	0.59	0.41	1
D2203	0	0.37	0.63	1
D2302	0.1	0.37	0.53	2
D2345	0.04	0.73	0.23	2
M1122	0.01	0.52	0.47	1
M1534	0.05	0.53	0.42	1
M1646	0	0.69	0.31	1
M1673	0.05	0.69	0.26	2
M1680	0	0.59	0.41	1
M1711	0	0.87	0.13	2
M2095	0.02	0.45	0.53	1
M2142	0	0.55	0.45	1
V3135	0.09	0.16	0.75	1
V3155	0.1	0.33	0.57	1
V3211	0.07	0.41	0.52	1
V3254	0.04	0.64	0.32	1
V3420	0.01	0.72	0.27	1
V3438	0	0.88	0.12	1
D2060	0.02	0.39	0.59	2
D2176	0	0.28	0.72	1
D2249	0.08	0.35	0.57	1
D2319	0.1	0.8	0.1	2
D2489	0.05	0.41	0.54	1
D2516	0.08	0.52	0.4	1
D2543	0.04	0.41	0.55	1
M1535	0.05	0.29	0.66	1
M1536	0.01	0.88	0.11	1
M1538	0	1	0	1
M1546	0	0.47	0.53	1
M1615	0.04	0.63	0.33	2
M1652	0.14	0.56	0.3	1
M1726	0.05	0.74	0.21	2
M1729	0.05	0.53	0.42	2
M1816	0	0.3	0.7	2
P4238	0.01	0.73	0.26	1
V3132	0.18	0.5	0.32	1
V3256	0.22	0.33	0.45	1
V3371	0.05	0.79	0.16	1
V3441	0.04	0.42	0.54	1
D2187	0.04	0.43	0.53	1
D2208	0.12	0.3	0.58	1
D2244	0.07	0.69	0.24	1
D2563	0.05	0.23	0.72	2
M1353	0.01	0.7	0.29	1
M1495	0	0.58	0.42	1
M1661	0.01	0.93	0.06	1
M1704	0.03	0.68	0.29	1
M1791	0.03	0.18	0.79	2
M1830	0	0.41	0.59	2
M1832	0	1	0	2
M1900	0.02	0.52	0.46	2
M1915	0	0.99	0.01	2
P4027	0.03	0.4	0.57	2
P4121	0.01	0.61	0.38	1
V3154	0.03	0.39	0.58	1
V3162	0	0.45	0.55	1
V3235	0.06	0.17	0.77	2
V3319	0	0.8	0.2	2
V3385	0	0.74	0.26	1
V3399	0	0.76	0.24	1
V3430	0	0.89	0.11	1
D2013	0.1	0.65	0.25	1
D2041	0.04	0.39	0.57	1
M1102	0	0.71	0.29	2
M1105	0.02	0.53	0.45	2
M1325	0.01	0.65	0.34	2
M1337	0.01	0.97	0.02	2
M1823	0.06	0.62	0.32	2
M1909	0	0.73	0.27	1
M1981	0	1	0	1
M2007	0.03	0.6	0.37	1
M2011	0.05	0.24	0.71	1
M2042	0	0.43	0.57	1
M2099	0.14	0.35	0.51	1
M2129	0.09	0.69	0.22	1
M2139	0.05	0.19	0.76	1
M2166	0.09	0.39	0.52	1
M2180	0	0.54	0.46	1
P4051	0	0.98	0.02	2
V3001	0	0.48	0.52	2
V3021	0.14	0.48	0.38	1
D2025	0.05	0.68	0.27	2
D2027	0.03	0.01	0.96	2
EC005659	0.01	0.52	0.47	2
M1104	0.08	0.65	0.27	2
M1359	0.04	0.55	0.41	1
M1392	0.07	0.61	0.32	1
M1839	0.07	0.41	0.52	2
M1869	0.01	0.13	0.86	2
M1932	0	0.49	0.51	2
M1967	0.08	0.45	0.47	1
M2061	0	0.55	0.45	1
M2074	0	0.44	0.56	1
M2090	0	0.83	0.17	1
M2100	0.03	0.76	0.21	1
M2102	0	0.67	0.33	1
M2138	0	0.76	0.24	1
M2156	0	0.98	0.02	1
M2209	0.05	0.48	0.47	1
M2242	0.05	0.33	0.62	2
D2035	0.09	0.74	0.17	2
D2040	0.09	0.53	0.38	1
D2042	0	0.34	0.66	1
M1103	0.03	0.54	0.43	2
M1241	0.01	0.59	0.4	2
M1326	0.03	0.58	0.39	2
M1350	0.03	0.57	0.4	2
M1401	0.03	0.28	0.69	1
M1822	0.08	0.75	0.17	2
M1829	0.01	0.56	0.43	2
M1844	0	0.3	0.7	2
M1887	0.06	0.66	0.28	2
M1912	0.03	0.75	0.22	1
M2097	0.03	0.47	0.5	1
M2098	0	0.78	0.22	1
M2106	0.01	0.91	0.08	1
M2108	0	0.71	0.29	1
M2144	0.06	0.33	0.61	1
M2160	0.03	0.47	0.5	1
M2200	0.06	0.63	0.31	1
V3026	0.13	0.71	0.16	2
CA145154	0.06	0.09	0.85	2
D2034	0.03	0.56	0.41	2
M1276	0.01	0	0.99	1
M1277	0.09	0.49	0.42	2
M1363	0	0.62	0.38	1
M1826	0	0.59	0.41	2
M1850	0	0.81	0.19	2
M1898	0.13	0.49	0.38	2
M1901	0	0.83	0.17	2
M1907	0	0.82	0.18	2
M1966	0	0.74	0.26	1
M1998	0.03	0.9	0.07	1
M2038	0.03	0.42	0.55	1
M2075	0	0.81	0.19	1
M2093	0.04	0.61	0.35	1
M2119	0.05	0.57	0.38	1
M2130	0.02	0.52	0.46	1
M2216	0.02	0.65	0.33	2
M2219	0.06	0.5	0.44	2
M2227	0.06	0.48	0.46	2
P4069	0.04	0.32	0.64	1
V3025	0	1	0	2
V3091	0.05	0.66	0.29	2
EC004420	0.08	0.37	0.55	2
EC005572	0.08	0.55	0.37	1
EC008377	0	0.32	0.68	1
EC008738	0.07	0.67	0.26	1
EC008765	0.13	0.25	0.62	1
EC008909	0.08	0.46	0.46	2
EC013962	0.17	0.26	0.57	2
EC015055	0.07	0.39	0.54	1
EC015058	0.08	0.29	0.63	1
EC015062	0.08	0.42	0.5	1
EC015080	0.1	0.31	0.59	1
EC015746	0.09	0.3	0.61	2
EC020991	0.09	0.17	0.74	2
EC034236	0.05	0.25	0.7	2
EC034735	0	0.06	0.94	1
EC039572	0.04	0.17	0.79	2
EC060672	0.11	0.57	0.32	1
EC064864	0.09	0.51	0.4	1
EC092108	0.08	0.4	0.52	1
EC190398	0	0.6	0.4	1
EC001320	0.04	0.26	0.7	2
EC002769	0.02	0.24	0.74	2
EC003217	0.06	0.4	0.54	1
EC003506	0.07	0.42	0.51	2
EC003776	0.02	0.45	0.53	2
EC004532	0.15	0.31	0.54	2
EC005790	0.11	0.22	0.67	1
EC006529	0.01	0.48	0.51	1
EC007318	0.09	0.42	0.49	1
EC012268	0.09	0.26	0.65	1
EC013616	0.03	0.19	0.78	2
EC013617	0.1	0.37	0.53	2
EC015056	0.06	0.27	0.67	2
EC015077	0	0.15	0.85	2
EC017497	0	0.37	0.63	1
EC020510	0.03	0.44	0.53	1
EC023476	0.06	0.32	0.62	2
EC028540	0.06	0.44	0.5	2
EC029043	0.01	0.47	0.52	2
EC029046	0.08	0.51	0.41	2
EC029180	0.09	0.26	0.65	2
EC034071	0.09	0.3	0.61	2
EC085851	0.06	0.33	0.61	2
EC000692	0.05	0.05	0.9	1
EC001131	0.07	0.23	0.7	1
EC002656	0.03	0.08	0.89	1
EC004765	0.06	0.44	0.5	2
EC005571	0	0.43	0.57	2
EC006787	0.05	0.08	0.87	2
EC006816	0.08	0.26	0.66	1
EC006871	0.03	0.43	0.54	1
EC007108	0.03	0.64	0.33	1
EC009352	0.11	0.42	0.47	1
EC012123	0.1	0.45	0.45	1
EC015915	0.04	0.04	0.92	2
EC017444	0.03	0.59	0.38	2
EC034052	0.08	0.49	0.43	1
EC034171	0.07	0.18	0.75	1
EC059620	0.04	0.06	0.9	2
EC060671	0.08	0.56	0.36	1
EC061782	0.03	0	0.97	2
EC130795	0.02	0.62	0.36	1
EC136006	0.06	0.37	0.57	1
EC000693	0.13	0.11	0.76	1
EC003239	0.06	0.3	0.64	1
EC004533	0.08	0.17	0.75	1
EC005340	0.05	0.34	0.61	1
EC008288	0	0.18	0.82	2
EC008490	0.04	0.21	0.75	2
EC008819	0	0.24	0.76	1
EC013961	0.08	0.12	0.8	2
EC014115	0.06	0.09	0.85	2
EC015066	0.04	0.06	0.9	2
EC015071	0.04	0.33	0.63	1
EC015083	0.04	0.48	0.48	1
EC017419	0.01	0.1	0.89	2
EC024757	0.04	0.1	0.86	1
EC034159	0.06	0.3	0.64	1
EC034185	0	0.15	0.85	1
EC034666	0.04	0.33	0.63	1
EC039611	0.08	0.24	0.68	1
EC047290	0.05	0.17	0.78	2
EC073229	0.04	0.24	0.72	2
EC081624	0.04	0.56	0.4	1
EC099314	0.16	0.27	0.57	2
CA01923	0	0.71	0.29	2
CA02275	0.11	0.57	0.32	2
CA04424	0.07	0.02	0.91	2
CA102585	0.11	0.28	0.61	2
CA11038	0.05	0.07	0.88	2
CA11363	0.04	0.21	0.75	2
CA11517	0.16	0.3	0.54	2
CA116664	0.06	0.35	0.59	2
CA121403	0.24	0.07	0.69	2
CA121446	0.08	0.44	0.48	2
CA12580	0	0.26	0.74	2
CA12937	0.12	0.27	0.61	2
CA155033	0.04	0.4	0.56	2
CA161510	0	0.15	0.85	2
CA16258	0.1	0.56	0.34	2
CA18897	0.14	0.04	0.82	2
CA18957	0.06	0.41	0.53	2
CA19645	0.04	0	0.96	2
CA202450	0.02	0.65	0.33	2
CA21044	0.06	0.26	0.68	2
CA21997	0.08	0.32	0.6	2
CA40924	0.04	0	0.96	2
CA50248	0.05	0.4	0.55	2
CA01770	0.12	0.19	0.69	2
CA01863	0.06	0.24	0.7	2
CA02234	0.13	0.45	0.42	2
CA03208	0.03	0.46	0.51	2
CA03721	0.23	0	0.77	2
CA04238	0.01	0.38	0.61	2
CA04323	0.06	0	0.94	2
CA04411	0.05	0.16	0.79	2
CA04477	0.04	0.23	0.73	2
CA05493	0.06	0.39	0.55	2
CA06828	0.03	0	0.97	2
CA06994	0.07	0.37	0.56	2
CA07092	0.15	0.13	0.72	2
CA07627	0.06	0.31	0.63	2
CA09145	0.14	0.66	0.2	2
CA10226	0.02	0.62	0.36	2
CA10255	0	0.09	0.91	2
CA10586	0.03	0.3	0.67	2
CA10682	0.07	0.63	0.3	2
CA10741	0	0	1	2
CA11509	0.29	0	0.71	2
CA124181	0.08	0.34	0.58	2
CA12668	0.08	0.39	0.53	2
CA14794	0	0.15	0.85	2
CA15038	0.1	0.24	0.66	2
CA169337	0.02	0.34	0.64	2
CA171943	0.05	0.31	0.64	2
CA177325	0.07	0.14	0.79	2
CA177575	0.06	0.21	0.73	2
CA179744	0.12	0.09	0.79	2
CA179767	0	0	1	2
CA179831	0.03	0.07	0.9	2
CA180942	0.12	0.47	0.41	2
CA184376	0.11	0.49	0.4	2
CA186734	0.04	0.66	0.3	2
CA186820	0	0	1	2
CA186862	0.02	0.52	0.46	2
CA189292	0.06	0.4	0.54	2
CA189299	0.03	0.48	0.49	2
CA189422	0.03	0.06	0.91	2
CA189426	0.06	0.32	0.62	2
CA190997	0	0.26	0.74	2
CA191184	0.07	0.44	0.49	2
CA193248	0.02	0.3	0.68	2
CA193349	0.18	0.29	0.53	2
CA193729	0	0.46	0.54	2
CA01969	0.7	0	0.3	2
CA09179	0.06	0.56	0.38	2
CA09464	0.07	0.43	0.5	2
CA10705	0	0.15	0.85	2
CA117292	0.01	0.2	0.79	2
CA14921	0	0.29	0.71	2
CA171840	0.12	0	0.88	2
CA179813	0	0.65	0.35	2
CA18082	0.04	0.17	0.79	2
CA186809	0.02	0	0.98	2
CA19918	0.13	0.5	0.37	2
CA29190	0.06	0.39	0.55	2
CA29446	0.08	0.63	0.29	2
CA29703	0.08	0.17	0.75	2
CA29937	0.07	0.2	0.73	2
CA41003	0	0.02	0.98	2
CA42569	0	0.19	0.81	2
CA44645	0.01	0.29	0.7	2
CA44676	0.04	0.52	0.44	2
CA45063	0.04	0.13	0.83	2
RS-00993851	0.05	0.61	0.34	2
RS-01064676	0.09	0.38	0.53	2
RS-01082818	0.02	0.23	0.75	2
RS-01082821	0.4	0.07	0.53	2
RS-01082834	0.03	0.35	0.62	2
RS-01082837	0.19	0.25	0.56	2
RS-01096928	0.08	0	0.92	2
RS-01096930	0.06	0.41	0.53	2
RS-01278260	0.03	0.32	0.65	2
RS-01392151	0.08	0.61	0.31	2
RS-01410262	0.03	0	0.97	2
RS-01410267	0	0.17	0.83	2
RS-01410273	0.01	0.18	0.81	2
RS-01414268	0.05	0.52	0.43	2
RS-01444641	0	0.04	0.96	2
RS-01444753	0.04	0.3	0.66	2
RS-01464553	0.08	0.29	0.63	2
RS-01464555	0.08	0.53	0.39	2
RS-01465401	0.1	0.01	0.89	2
RS-01465403	0.02	0.05	0.93	2
RS-01465559	0.03	0.28	0.69	2
RS-01465564	0	0.03	0.97	2
RS-01473919	0.19	0.32	0.49	2
EC013971	0.04	0.36	0.6	2
RS-00203663	0.01	0.24	0.75	2
RS-00203955	0.08	0.17	0.75	2
RS-00208635	0.02	0.07	0.91	2
RS-00208644	0.01	0.77	0.22	2
RS-00208647	0.11	0.31	0.58	2
RS-00208654	0.15	0.44	0.41	2
RS-00208655	0.01	0.27	0.72	2
RS-00209468	0.02	0.29	0.69	2
RS-00795841	0	0.04	0.96	2
RS-00976569	0.18	0.26	0.56	2
RS-01416692	0.04	0.21	0.75	2
RS-01416693	0.09	0.13	0.78	2
RS-01416715	0.02	0.68	0.3	2
RS-01473921	0.08	0.61	0.31	2
RS-01477211	0	0.45	0.55	2
RS-01484864	0.04	0.14	0.82	2
RS-01491853	0.09	0.44	0.47	2
RS-01491870	0.06	0.32	0.62	2
RS-01575198	0.02	0.37	0.61	2
RS-01575231	0.13	0.2	0.67	2
RS-01585773	0.11	0.26	0.63	2
RS-01595782	0.01	0.38	0.61	2
RS-00193825	0.07	0.25	0.68	2
RS-00199415	0.03	0	0.97	2
RS-00199462	0.05	0.27	0.68	2
RS-00199784	0.09	0.31	0.6	2
RS-00199879	0.09	0.66	0.25	2
RS-00202369	0.04	0.35	0.61	2
RS-00202437	0.06	0.24	0.7	2
RS-00202446	0.07	0.18	0.75	2
RS-00204170	0.06	0.59	0.35	2
RS-00208540	0.03	0.04	0.93	2
RS-00208543	0.09	0	0.91	2
RS-00208550	0.03	0.2	0.77	2
RS-00208556	0.07	0.27	0.66	2
RS-00208562	0.05	0.64	0.31	2
RS-00208566	0.08	0.38	0.54	2
RS-00208626	0.06	0.41	0.53	2
RS-00210557	0.11	0.44	0.45	2
RS-00220398	0.04	0.13	0.83	2
RS-01278283	0.3	0	0.7	2
RS-01575826	0	0.34	0.66	2
RS-00199809	0.08	0.37	0.55	2
RS-00215286	0.07	0.35	0.58	2
RS-00215512	0.11	0.41	0.48	2
RS-00215513	0.01	0.99	0	2
RS-00215518	0.08	0.03	0.89	2
RS-00215595	0.08	0.39	0.53	2
RS-00215676	0.02	0.23	0.75	2
RS-00215806	0.06	0.17	0.77	2
RS-00216178	0.95	0	0.05	2
RS-00216224	0.03	0.16	0.81	2
RS-00216417	0.06	0.16	0.78	2
RS-00216420	0.1	0.51	0.39	2
RS-00216667	0.03	0.5	0.47	2
RS-00217030	0.04	0	0.96	2
RS-00217069	0.01	0.18	0.81	2
RS-00217333	0.01	0.01	0.98	2
RS-00217841	0.04	0	0.96	2
RS-00217873	0.08	0.09	0.83	2
RS-00217885	0.02	0.35	0.63	2
RS-00217898	0.03	0.45	0.52	2
EC000776	0	0.79	0.21	1
EC001213	0.11	0.37	0.52	1
EC003001	0.06	0.4	0.54	1
EC003394	0.06	0.41	0.53	1
EC003531	0.03	0.83	0.14	2
EC004234	0.04	0.14	0.82	2
EC006758	0.03	0.06	0.91	1
EC007037	0.12	0.41	0.47	2
EC007188	0.04	0.45	0.51	1
EC011081	0.01	0.65	0.34	1
EC013470	0.05	0.25	0.7	1
EC018590	0.07	0.31	0.62	1
EC019150	0	0.47	0.53	2
EC032981	0	0.29	0.71	1
EC033526	0.11	0.04	0.85	2
EC033795	0.01	0.29	0.7	1
EC034192	0.06	0.32	0.62	1
EC034222	0.08	0.43	0.49	2
EC036410	0.08	0.14	0.78	2
EC053364	0.04	0.36	0.6	2
EC064888	0.03	0.44	0.53	2
EC138142	0.06	0.03	0.91	2
EC000777	0	0.28	0.72	1
EC001162	0	0.87	0.13	1
EC001699	0	0	1	2
EC004607	0.05	0.33	0.62	2
EC004784	0	0.08	0.92	2
EC005200	0.02	0.49	0.49	2
EC005397	0.07	0.18	0.75	2
EC005575	0.04	0.32	0.64	1
EC005717	0	0.41	0.59	2
EC007568	0.06	0.31	0.63	1
EC009006	0.1	0.65	0.25	1
EC013472	0.05	0.44	0.51	1
EC013653	0.07	0.4	0.53	2
EC014268	0.69	0	0.31	2
EC018642	0.06	0.05	0.89	1
EC028600	0.02	0.23	0.75	2
EC029092	0.14	0.37	0.49	2
EC033980	0.04	0.12	0.84	1
EC034378	0.09	0.57	0.34	1
EC034565	0.01	0.47	0.52	1
EC034792	0	0.14	0.86	2
EC120392	0.08	0.4	0.52	2
EC125615	0.02	0.53	0.45	1
EC000150	0.12	0.41	0.47	1
EC002866	0.09	0.34	0.57	2
EC005331	0.03	0.38	0.59	2
EC005823	0.05	0.22	0.73	1
EC006383	0.01	0	0.99	1
EC006454	0.11	0.25	0.64	1
EC012483	0.05	0.63	0.32	1
EC012501	0.04	0.32	0.64	1
EC013654	0	0.49	0.51	2
EC018655	0.08	0.48	0.44	1
EC028408	0.03	0.31	0.66	1
EC032876	0.03	0.52	0.45	1
EC033289	0.07	0.39	0.54	2
EC034267	0.05	0.31	0.64	1
EC034294	0.03	0.25	0.72	1
EC034659	0	0.23	0.77	1
EC034715	0.07	0.33	0.6	1
EC036388	0.09	0.36	0.55	2
EC083716	0.05	0.53	0.42	2
EC001163	0	0	1	1
EC001577	0.01	0.11	0.88	2
EC002317	0	0.39	0.61	1
EC002346	0.04	0.15	0.81	1
EC005262	0.08	0.3	0.62	1
EC006752	0	0.33	0.67	2
EC007975	0.02	0.35	0.63	1
EC009036	0.1	0.46	0.44	2
EC009157	0	0.18	0.82	1
EC009421	0.01	0.25	0.74	1
EC013652	0.07	0.36	0.57	2
EC016035	0	0.3	0.7	2
EC016516	0.18	0.41	0.41	2
EC018628	0.03	0.72	0.25	2
EC023563	0.05	0.38	0.57	2
EC028598	0	0.49	0.51	1
EC032968	0.12	0.44	0.44	1
EC034090	0.02	0.37	0.61	2
EC034553	0.06	0.39	0.55	1
EC036406	0	0	1	2
EC039623	0.07	0.27	0.66	1
EC130794	0.04	0.55	0.41	1
EC000852	0.16	0.24	0.6	2
EC001134	0.06	0.29	0.65	2
EC001741	0	0.15	0.85	2
EC002038	0.11	0.2	0.69	2
EC003369	0.02	0.45	0.53	1
EC003807	0.01	0.39	0.6	1
EC006831	0.01	0.04	0.95	1
EC007148	0.09	0.44	0.47	2
EC007583	0.19	0.46	0.35	1
EC008434	0.03	0.64	0.33	1
EC012225	0.07	0.38	0.55	2
EC012403	0.04	0.14	0.82	2
EC013447	0.2	0.06	0.74	2
EC015751	0.07	0.69	0.24	2
EC017764	0.09	0.3	0.61	2
EC017792	0	0.34	0.66	1
EC023494	0.08	0.34	0.58	1
EC024880	0	0.24	0.76	1
EC029059	0.03	0.36	0.61	2
EC100495	0.04	0.38	0.58	2
EC116699	0.06	0.41	0.53	2
EC155481	0.08	0.41	0.51	2
EC002532	0.12	0.44	0.44	1
EC002646	0.04	0.37	0.59	2
EC003466	0.04	0.35	0.61	1
EC004227	0.05	0.79	0.16	2
EC006819	0	0.67	0.33	1
EC008650	0.04	0.25	0.71	1
EC010877	0.06	0.53	0.41	1
EC012051	0	0.43	0.57	1
EC012115	0.02	0.15	0.83	2
EC012184	0.03	0.16	0.81	2
EC012386	0.02	0.4	0.58	1
EC013623	0.07	0.15	0.78	2
EC014203	0.04	0.16	0.8	2
EC015750	0.04	0.54	0.42	2
EC015926	0.02	0.29	0.69	2
EC017795	0.09	0.24	0.67	2
EC029057	0.02	0.08	0.9	2
EC036385	0.04	0.38	0.58	2
EC041978	0.08	0.37	0.55	2
EC047404	0.03	0.59	0.38	2
EC049826	0.04	0.72	0.24	2
EC069049	0.01	0.5	0.49	1
EC070081	0.03	0.31	0.66	1
EC083775	0.13	0.6	0.27	2
EC000839	0.02	0.37	0.61	2
EC002688	0.06	0.18	0.76	1
EC002809	0.04	0.35	0.61	1
EC002856	0.01	0.43	0.56	2
EC005694	0.01	0.12	0.87	1
EC007537	0	0.07	0.93	1
EC010843	0.08	0.36	0.56	2
EC012227	0.01	0	0.99	2
EC013624	0.08	0.3	0.62	2
EC015113	0	0.36	0.64	2
EC015925	0.12	0.24	0.64	2
EC017767	0.07	0.23	0.7	1
EC019641	0	0.78	0.22	2
EC023739	0.06	0.21	0.73	1
EC024868	0.05	0.48	0.47	2
EC029061	0.04	0.38	0.58	2
EC033162	0.08	0.51	0.41	1
EC034300	0.01	0.48	0.51	1
EC039612	0.06	0.13	0.81	1
EC039629	0.04	0.26	0.7	1
EC039670	0.01	0.35	0.64	2
EC042719	0.01	0.34	0.65	2
EC048999	0.09	0.31	0.6	2
EC053328	0.08	0.49	0.43	2
EC000162	0.04	0.11	0.85	1
EC001321	0.12	0.12	0.76	1
EC002730	0.3	0.19	0.51	1
EC003197	0.02	0.81	0.17	1
EC004679	0.05	0.31	0.64	2
EC004902	0.01	0.49	0.5	1
EC005530	0.03	0.12	0.85	1
EC008594	0.14	0.1	0.76	1
EC013443	0.02	0	0.98	1
EC023787	0.02	0.29	0.69	2
EC024876	0	0.36	0.64	1
EC024899	0.05	0.34	0.61	2
EC029058	0.03	0.16	0.81	2
EC029060	0.07	0.4	0.53	2
EC034306	0.02	0.35	0.63	1
EC036384	0.1	0.4	0.5	2
EC048131	0.04	0.32	0.64	2
EC052270	0.02	0.57	0.41	1
EC056458	0	0.11	0.89	2
EC076358	0	0.63	0.37	1
EC139154	0.04	0.51	0.45	2
20-02796-101	0.06	0.32	0.62	1
20-02842-101	0.04	0.19	0.77	1
20-02908-101	0	0.09	0.91	1
20-02916-101	0.13	0.13	0.74	1
20-02935-101	0.15	0.17	0.68	1
20-02936-101	0	0	1	1
20-02965-101	0	0.04	0.96	1
20-03012-101	0.3	0.16	0.54	1
20-03013-101	0	0	1	1
20-03061-101	0.01	0	0.99	1
20-03065-101	0.08	0.43	0.49	1
20-03071-101	0.04	0.13	0.83	1
20-03192-101	0	0	1	1
20-03193-101	0.06	0.41	0.53	1
20-03209-101	0	0	1	1
20-03226-101	0.03	0.1	0.87	1
20-03236-101	0.03	0.54	0.43	1
20-03303-101	0.09	0.15	0.76	1
20-03308-101	0.01	0.19	0.8	1
20-03382-101	0	0.18	0.82	1
20-03383-101	0.1	0.36	0.54	1
20-03428-101	0	0.38	0.62	1
20-03438-101	0.19	0.21	0.6	1
20-03466-101	0.36	0.18	0.46	1
20-03486-101	0.08	0.17	0.75	1
20-03517-101	0.11	0.05	0.84	1
20-03569-101	0.05	0.18	0.77	1
20-03588-101	0.12	0.26	0.62	1
20-03616-101	0	0.2	0.8	1
20-03656-101	0	0.25	0.75	1
20-03690-101	0.1	0.43	0.47	1
20-03741-101	0.02	0.38	0.6	1
20-03781-101	0.09	0.42	0.49	1
20-03788-101	0.02	0.26	0.72	1
20-03802-101	0.07	0.26	0.67	1
20-03809-101	0.1	0.06	0.84	1
20-03857-101	0.03	0.42	0.55	1
20-03858-101	0	0.05	0.95	1
20-03874-101	0.19	0.56	0.25	1
20-03888-101	0.04	0.42	0.54	1
20-03912-101	0.09	0.19	0.72	1
20-03921-102	0.1	0.46	0.44	1
20-03958-101	0.07	0	0.93	1
20-03974-101	0.04	0.1	0.86	1
20-03991-101	0.04	0.27	0.69	1
20-04046-101	0.22	0.47	0.31	1
20-04062-101	0.04	0.06	0.9	1
20-04067-101	0.03	0	0.97	1
20-04069-101	0.03	0.06	0.91	1
20-04093-101	0.01	0.04	0.95	1
20-04094-101	0.07	0.29	0.64	1
20-04098-101	0	0	1	1
20-04160-101	0.09	0.25	0.66	1
20-04163-101	0.05	0.43	0.52	1
20-04205-101	0	0.18	0.82	1
20-04276-101	0.02	0	0.98	1
20-04320-102	0.07	0	0.93	1
20-04382-101	0.02	0.25	0.73	1
20-04398-101	0.04	0.43	0.53	1
20-04412-102	0	0.11	0.89	2
20-04418-101	0.12	0.23	0.65	1
20-04511-101	0	0.1	0.9	1
20-04585-101	0.02	0.13	0.85	1
20-04681-102	0	0.05	0.95	2
20-04711-101	0.03	0.49	0.48	1
20-04736-101	0.03	0.2	0.77	1
20-04772-102	0	0	1	2
20-04788-101	0.06	0.38	0.56	1
20-04804-101	0.05	0.01	0.94	1
20-04807-101	0.07	0.14	0.79	1
20-04813-101	0	0.36	0.64	1
20-04853-101	0.11	0.25	0.64	1
20-04875-101	0.05	0.19	0.76	1
20-04887-101	0.16	0.46	0.38	1
20-04913-101	0.19	0.32	0.49	1
20-04915-101	0.07	0.21	0.72	1
20-04963-101	0.12	0.22	0.66	1
20-04973-101	0.1	0.51	0.39	1
20-04975-101	0.07	0.39	0.54	1
20-05000-101	0.06	0.65	0.29	1
20-05025-101	0.11	0.47	0.42	1
20-05046-101	0.06	0.23	0.71	1
20-05049-101	0.04	0.12	0.84	1
20-05059-101	0.04	0.43	0.53	1
20-05145-101	0.02	0.32	0.66	1
20-05172-101	0.07	0.19	0.74	1
20-05176-101	0.1	0.13	0.77	1
20-05242-101	0.02	0	0.98	1
20-05243-101	0.06	0.34	0.6	1
20-05310-101	0.09	0.47	0.44	1
20-05350-101	0.03	0.39	0.58	1
D2295	0.06	0.59	0.35	1
M1183	0.06	0.35	0.59	2
M1710	0.05	0.68	0.27	2
M1963	0.02	0.46	0.52	1
M1985	0	0.36	0.64	1
M2261	0.03	0.39	0.58	2
P4005	0.02	0.9	0.08	2
P4006	0.02	0.36	0.62	2
P4068	0.04	0.57	0.39	1
P4087	0	0.94	0.06	1
P4125	0.01	0.99	0	1
P4138	0	0.8	0.2	1
P4150	0.04	0.84	0.12	2
P4214	0.02	0.61	0.37	1
P4235	0.02	0.92	0.06	1
P4254	0	0.68	0.32	2
P4267	0.03	0.79	0.18	2
P4280	0	0.71	0.29	2
P4374	0.01	0.49	0.5	2
V3202	0.08	0.3	0.62	1
V3401	0.04	0.53	0.43	1
D2079	0.03	0.45	0.52	2
D2157	0.04	0.66	0.3	2
D2242	0.09	0.68	0.23	1
D2267	0.06	0.57	0.37	1
D2349	0.04	0.44	0.52	2
D2481	0.07	0.5	0.43	1
M1199	0.01	0.79	0.2	2
M1318	0.02	0.6	0.38	2
M1332	0.05	0.69	0.26	2
M1474	0	0.88	0.12	1
P4019	0	0.4	0.6	2
P4053	0.03	0.7	0.27	1
P4136	0.03	0.68	0.29	1
P4152	0.05	0.77	0.18	1
P4294	0	0.45	0.55	2
P4295	0.03	0.8	0.17	2
P4323	0	1	0	2
P4326	0.01	0.73	0.26	2
P4338	0.04	0.5	0.46	2
P4343	0	0.87	0.13	2
V3214	0.08	0.5	0.42	1
V3226	0.03	0.45	0.52	2
D2115	0	0.29	0.71	2
D2252	0.07	0.52	0.41	1
D2275	0.03	0.37	0.6	1
D2429	0.03	0.34	0.63	1
M1408	0.09	0.58	0.33	1
M1543	0	0.8	0.2	1
M1585	0	0.32	0.68	1
M1771	0	0.84	0.16	2
M1807	0.05	0.87	0.08	2
M2053	0	0.53	0.47	1
M2062	0.01	0.69	0.3	1
P4016	0	0.79	0.21	2
P4090	0.09	0.46	0.45	1
P4108	0.09	0.37	0.54	1
P4196	0.01	0.81	0.18	1
P4291	0	0.89	0.11	2
P4404	0.02	0.92	0.06	1
V3069	0.17	0.37	0.46	2
V3130	0.15	0.43	0.42	1
V3352	0	0.99	0.01	1
D2140	0.04	0.48	0.48	2
M1148	0.03	0.41	0.56	2
M1210	0	0.66	0.34	2
M1343	0.04	0.45	0.51	2
M1409	0	0.58	0.42	1
M1439	0	0.88	0.12	1
M1659	0.05	0.59	0.36	1
M1675	0.02	0.56	0.42	1
M1715	0.04	0.51	0.45	2
M1838	0.03	0.43	0.54	2
M1847	0	0.94	0.06	2
M1949	0.02	0.72	0.26	2
M2228	0.05	0.17	0.78	2
M2231	0.05	0.36	0.59	2
M2235	0.06	0.47	0.47	2
M2246	0.05	0.48	0.47	2
P4002	0.02	0.55	0.43	2
P4149	0	0.87	0.13	1
P4372	0.06	0.4	0.54	2
V3247	0.07	0.37	0.56	1
V3323	0	1	0	2
V3330	0	0.8	0.2	2
521UP1	0.06	0.44	0.5	1
537UP1	0	0.33	0.67	1
553UP1	0.01	0.3	0.69	1
557UP1	0.01	0.51	0.48	1
560UP1	0.02	0.7	0.28	1
570UP2	0.01	0.5	0.49	1
585UP1	0.06	0.69	0.25	1
588UP1	0.05	0.58	0.37	1
589UP1	0.07	0.3	0.63	1
590UP1	0.06	0.3	0.64	1
592UP2	0.05	0.34	0.61	1
618UP1	0.08	0.23	0.69	1
622UP1	0.1	0.38	0.52	1
627UP1	0.01	0.35	0.64	1
666UP1	0.08	0.23	0.69	1
667UP1	0	0.39	0.61	1
681UP1	0	0.61	0.39	1
682UP1	0.11	0.17	0.72	1
703UP1	0.03	0.23	0.74	1
719UP2	0.04	0.3	0.66	1
728UP2	0.03	0.05	0.92	1
780UP2	0.05	0.66	0.29	1
792UP2	0.05	0.32	0.63	1
493UP1	0.05	0.44	0.51	1
502UP1	0.09	0.44	0.47	1
603UP2	0.02	0.22	0.76	1
604UP1	0.08	0.41	0.51	1
619UP1	0.09	0.46	0.45	1
663UP2	0.02	0.1	0.88	1
665UP1	0.11	0.32	0.57	1
670UP1	0	0.2	0.8	1
701UP1	0.1	0.41	0.49	1
706UP1	0.06	0.55	0.39	1
710UP1	0.08	0.2	0.72	1
712UP2	0.04	0.45	0.51	1
729UP2	0.05	0.55	0.4	1
751UP1	0.08	0.35	0.57	1
754UP1	0.08	0.2	0.72	1
756UP1	0.03	0.35	0.62	1
776UP1	0	0.86	0.14	1
786UP1	0.04	0.58	0.38	1
796UP2	0.07	0.13	0.8	1
804UP2	0.08	0.26	0.66	1
823UP1	0	0.31	0.69	1
863UP1	0.01	0.13	0.86	2
887UP1	0.05	0.09	0.86	2
EC003266	0	0.27	0.73	2
EC039633	0.02	0.23	0.75	1
419UP1	0	0.33	0.67	1
492UP1	0	0.43	0.57	1
523UP1	0.07	0.31	0.62	1
563UP1	0	0.22	0.78	1
574UP2	0.02	0.36	0.62	1
634UP1	0	0.19	0.81	1
707UP2	0.07	0.1	0.83	1
747UP1	0.04	0.4	0.56	1
753UP1	0.06	0.26	0.68	1
775UP1	0	0.77	0.23	1
784UP1	0.11	0.49	0.4	1
841UP2	0.02	0.09	0.89	2
852UP2	0.06	0.14	0.8	2
860UP1	0.12	0.44	0.44	2
874UP2	0.02	0.38	0.6	2
877UP1	0.03	0.32	0.65	2
911UP1	0.03	0.5	0.47	2
918UP1	0	0.27	0.73	2
924UP1	0.06	0.44	0.5	2
CA124122	0	0.26	0.74	2
EC012314	0.08	0.52	0.4	2
EC025408	0	0.15	0.85	1
EC039579	0	0.3	0.7	2
483UP1	0.08	0.14	0.78	1
522UP1	0.13	0.49	0.38	1
556UP1	0	0	1	1
586UP1	0.1	0.27	0.63	1
652UP1	0.18	0.32	0.5	1
869UP1	0.17	0.33	0.5	2
872UP1	0.18	0.15	0.67	2
898UP2	0.12	0.38	0.5	2
905UP1	0.12	0.33	0.55	2
D2536	0.03	0.64	0.33	1
D2540	0.14	0.42	0.44	1
EC018930	0	0.19	0.81	2
EC018940	0.04	0.22	0.74	2
EC151750	0.12	0.33	0.55	2
M1111	0.04	0.64	0.32	2
M1137	0.03	0.32	0.65	2
M1158	0.03	0.5	0.47	2
M1179	0	0.47	0.53	2
M1468	0.08	0.36	0.56	1
M1657	0.04	0.7	0.26	1
M1688	0	0.76	0.24	1
M1693	0	0.54	0.46	1
M1714	0.02	0.79	0.19	2
M1761	0.04	0.63	0.33	2
M2006	0.04	0.7	0.26	1
M2201	0.06	0.71	0.23	1
P4070	0.06	0.49	0.45	1
P4081	0	0.94	0.06	1
P4225	0	0.73	0.27	1
P4277	0.02	0.61	0.37	2
P4322	0.09	0.82	0.09	2
V3173	0.05	0.46	0.49	1
D2078	0.05	0.43	0.52	2
D2325	0.07	0.7	0.23	2
M1219	0.03	0.64	0.33	2
M1244	0	0	1	2
M1281	0.01	0.73	0.26	2
M1407	0.05	0.79	0.16	1
M1427	0.08	0.35	0.57	1
M1598	0.01	0.63	0.36	2
M1722	0.14	0.46	0.4	2
M1856	0	0.52	0.48	2
M2019	0.02	0.54	0.44	1
M2117	0	0.45	0.55	1
M2186	0.01	0.89	0.1	1
M2191	0.04	0.82	0.14	1
M2192	0.02	0.96	0.02	1
P4266	0	0.56	0.44	2
P4346	0	0.78	0.22	2
P4369	0.04	0.68	0.28	2
V3050	0.08	0.48	0.44	2
V3394	0.06	0.66	0.28	1
D2143	0.08	0.4	0.52	2
D2437	0.07	0.36	0.57	1
D2466	0.1	0.37	0.53	1
EC029105	0.02	0.11	0.87	2
M1192	0.05	0.49	0.46	2
M1403	0.03	0.64	0.33	1
M1532	0	0.89	0.11	1
M1606	0.03	0.34	0.63	2
M1610	0	0.66	0.34	2
M1655	0	0.73	0.27	1
M1788	0	0.97	0.03	2
M1990	0	0.85	0.15	1
M2027	0	0.95	0.05	1
M2162	0.09	0.64	0.27	1
P4223	0.02	0.71	0.27	1
P4278	0.08	0.38	0.54	2
P4401	0.05	0.94	0.01	1
V3189	0.14	0.68	0.18	1
V3267	0.03	0.48	0.49	2
V3391	0.04	0.41	0.55	1
V3396	0.04	0.64	0.32	1
D2075	0.05	0.65	0.3	2
D2076	0.07	0.35	0.58	2
D2130	0.09	0.25	0.66	1
D2461	0.02	0.62	0.36	1
D2514	0.07	0.39	0.54	1
M1112	0.07	0.22	0.71	2
M1133	0.07	0.75	0.18	2
M1463	0.04	0.18	0.78	1
M1467	0.07	0.68	0.25	1
M1586	0	0.44	0.56	1
M1865	0	0.74	0.26	2
M1879	0.06	0.54	0.4	2
M1881	0.03	0.72	0.25	2
M1882	0.07	0.48	0.45	2
M1885	0.11	0.61	0.28	2
M2009	0	0.7	0.3	1
M2251	0	0.69	0.31	2
P4268	0	0.62	0.38	2
P4345	0.05	0.8	0.15	2
V3058	0	0.43	0.57	2
CA07750	0.03	0.47	0.5	2
CA08941	0.05	0.7	0.25	2
CA11482	0.01	0.28	0.71	2
CA12645	0	0.45	0.55	2
CA15179	0	0.19	0.81	2
CA16255	0	0.46	0.54	2
CA18213	0.04	0.2	0.76	2
CA18230	0.05	0.28	0.67	2
CA19484	0.11	0.21	0.68	2
CA20940	0.1	0.26	0.64	2
CA21910	0.05	0.05	0.9	2
CA26748	0.1	0.41	0.49	2
CA26783	0.13	0.42	0.45	2
CA28525	0	0.37	0.63	2
CA29601	0.07	0.24	0.69	2
CA32457	0.08	0.4	0.52	2
CA34193	0.12	0.31	0.57	2
CA39630	0.1	0.35	0.55	2
CA41610	0.11	0.22	0.67	2
CA41797	0	0.28	0.72	2
CA46209	0	0.04	0.96	2
CA50217	0.03	0.45	0.52	2
CA45208	0.07	0.49	0.44	2
CA47065	0.01	0.33	0.66	2
CA50393	0	0.54	0.46	2
CA50809	0.02	0	0.98	2
CA50825	0.38	0.1	0.52	2
CA51371	0.05	0.4	0.55	2
CA51557	0.21	0.38	0.41	2
CA52283	0.81	0	0.19	2
CA60039	0.01	0	0.99	1
CA60266	0.04	0.57	0.39	1
CA60403	0.13	0.31	0.56	1
CA60518	0.08	0.28	0.64	1
CA60567	0.02	0.56	0.42	1
CA60583	0.11	0.37	0.52	1
CA60587	0.04	0.3	0.66	1
CA60827	0	0.36	0.64	1
CA60867	0.03	0.09	0.88	1
CA60900	0.08	0.14	0.78	1
CA61049	0.13	0.37	0.5	1
CA61053	0.07	0.48	0.45	1
EC029167	0	0.13	0.87	2
CA33929	0.15	0.6	0.25	2
CA33934	0.04	0.32	0.64	2
CA40872	0.08	0	0.92	2
CA40959	0.08	0.34	0.58	2
CA46003	0.01	0	0.99	2
CA52032	0.04	0.01	0.95	2
CA60012	0.03	0.2	0.77	1
CA60337	0	0	1	1
CA60358	0.04	0.54	0.42	1
CA60367	0.01	0.27	0.72	1
CA60408	0.1	0.23	0.67	1
CA60430	0.07	0.34	0.59	1
CA60454	0	0.39	0.61	1
CA60515	0.11	0.66	0.23	1
CA60627	0.06	0.36	0.58	1
CA60628	0	0.46	0.54	1
CA60705	0.04	0.35	0.61	1
CA60712	0.06	0.5	0.44	1
CA60735	0.04	0.3	0.66	1
CA60844	0.06	0.41	0.53	1
CA60852	0	0.53	0.47	1
CA60946	0.13	0.54	0.33	1
CA60965	0.04	0.39	0.57	1
CA61000	0.09	0.22	0.69	1
CA101609	0.15	0.32	0.53	2
CA114623	0.04	0.49	0.47	2
CA116863	0.09	0.37	0.54	2
CA116984	0.03	0	0.97	2
CA147169	0	0.3	0.7	2
CA39729	0.09	0.04	0.87	2
CA40828	0.14	0.46	0.4	2
CA41007	0.04	0.35	0.61	2
CA51915	0.04	0.27	0.69	2
CA60117	0.03	0.33	0.64	1
CA60143	0.1	0	0.9	1
CA60309	0.09	0	0.91	2
CA60401	0.01	0	0.99	1
CA60564	0.08	0.28	0.64	1
CA60639	0.16	0.38	0.46	1
CA60652	0.07	0.45	0.48	1
CA60675	0.04	0.25	0.71	1
CA60826	0.04	0.51	0.45	1
CA60945	0.06	0.23	0.71	1
CA61002	0	0.54	0.46	1
CA61005	0.05	0.61	0.34	1
CA61055	0.03	0.3	0.67	1
EC036390	0.02	0.05	0.93	2
EC104663	0.01	0.12	0.87	2
EC000130	0.09	0.64	0.27	2
EC000706	0	0.16	0.84	2
EC001302	0.06	0.12	0.82	2
EC001303	0.11	0.39	0.5	1
EC002810	0.1	0.54	0.36	2
EC003161	0.02	0.2	0.78	1
EC004605	0.09	0.12	0.79	2
EC006538	0	0.13	0.87	1
EC007947	0.08	0.45	0.47	2
EC009378	0	0.26	0.74	2
EC009385	0.13	0.44	0.43	1
EC010845	0.02	0.18	0.8	2
EC012151	0.02	0.31	0.67	2
EC018327	0.06	0.37	0.57	2
EC033640	0	0.24	0.76	1
EC033924	0.06	0.26	0.68	1
EC034600	0.08	0.39	0.53	1
EC034759	0.55	0.21	0.24	1
EC034797	0.03	0.26	0.71	2
EC039597	0.19	0.05	0.76	2
EC041531	0.03	0.38	0.59	2
EC049281	0	0.51	0.49	2
EC000957	0.07	0.29	0.64	2
EC001524	0.03	0.43	0.54	2
EC003620	0.07	0.45	0.48	1
EC004220	0.01	0.01	0.98	1
EC008756	0.01	0.06	0.93	1
EC011753	0.02	0.53	0.45	2
EC012318	0.09	0.26	0.65	2
EC012398	0.12	0.33	0.55	2
EC015943	0.08	0.16	0.76	2
EC018409	0.05	0.1	0.85	2
EC018411	0.11	0.44	0.45	1
EC023500	0.07	0.14	0.79	1
EC028588	0.08	0.2	0.72	2
EC033186	0.05	0.37	0.58	1
EC034283	0	0.77	0.23	1
EC034534	0.06	0.51	0.43	1
EC034722	0	0.39	0.61	1
EC034804	0.01	0.16	0.83	1
EC039595	0.16	0.46	0.38	2
EC046899	0.02	0.06	0.92	2
EC135011	0	0.28	0.72	2
EC000119	0.07	0	0.93	1
EC000707	0.05	0.46	0.49	2
EC001086	0.02	0.13	0.85	1
EC002504	0.06	0.26	0.68	1
EC003245	0.03	0.29	0.68	1
EC005163	0	0.14	0.86	2
EC007597	0	0.63	0.37	2
EC008810	0.04	0.62	0.34	1
EC008897	0.07	0.3	0.63	1
EC011578	0.06	0.31	0.63	2
EC013642	0.15	0.51	0.34	2
EC014270	0.91	0.05	0.04	2
EC015945	0.05	0.16	0.79	2
EC018333	0.11	0.27	0.62	2
EC018399	0.14	0.36	0.5	1
EC020421	0.06	0.26	0.68	1
EC023679	0	0.14	0.86	1
EC028585	0.08	0.26	0.66	1
EC033705	0.03	0.2	0.77	2
EC034207	0	0.18	0.82	1
EC034259	0.03	0.27	0.7	1
EC034569	0.04	0.2	0.76	1
EC094200	0.06	0.29	0.65	2
EC101481	0.07	0.17	0.76	1
EC000792	0.14	0.49	0.37	1
EC001563	0.08	0.65	0.27	1
EC004288	0.03	0.38	0.59	1
EC007306	0	0.53	0.47	1
EC007644	0.07	0.34	0.59	1
EC010770	0.09	0.16	0.75	1
EC013644	0.05	0.47	0.48	2
EC013646	0.02	0.47	0.51	2
EC018336	0	0.07	0.93	1
EC018346	0.08	0.34	0.58	1
EC018349	0.07	0.48	0.45	2
EC018368	0.06	0.46	0.48	1
EC018402	0.11	0.39	0.5	2
EC018415	0	0.25	0.75	1
EC019086	0.07	0.49	0.44	1
EC028363	0.03	0.14	0.83	1
EC029184	0.07	0.3	0.63	2
EC033185	0.05	0.37	0.58	1
EC033232	0.04	0.39	0.57	1
EC033657	0	0.47	0.53	1
EC034073	0.1	0.52	0.38	1
EC034682	0.03	0.13	0.84	1
EC034726	0.03	0.47	0.5	1
EC091070	0.01	0.23	0.76	2
EC000702	0.08	0.55	0.37	2
EC001517	0.07	0.03	0.9	2
EC001631	0.05	0.27	0.68	1
EC003586	0.11	0.47	0.42	1
EC003633	0.04	0.52	0.44	2
EC005636	0.07	0.37	0.56	2
EC006462	0.04	0.39	0.57	1
EC008698	0.06	0.6	0.34	1
EC018112	0.08	0.44	0.48	2
EC020597	0.07	0.21	0.72	1
EC025024	0.11	0.59	0.3	1
EC029074	0	0.09	0.91	2
EC029076	0.01	0.56	0.43	2
EC033305	0.08	0.25	0.67	1
[truncated: 6,620 more rows]

## Sheet: S Figure 2A
Gene	or	lci	uci
ATM	0.476375	0.162953	1.39263
BARD1
BRCA1
BRCA2
CDH1	1.23615	0.0758662	20.1415
CHEK2	3.83401	0.387155	37.9683
FANCM	3.14334	0.818066	12.078
NF1
PALB2	10.558	2.40699	46.3111
RAD51C
RAD51D
RECQL	3.0237	0.530363	17.2387
TP53

## Sheet: S Figure 2B
Gene	or	lci	uci
ATM	0.45382	0.122247	1.68473
BARD1
BRCA1
BRCA2
CDH1	2.23693	0.135088	37.0414
CHEK2	7.18306	0.704085	73.2813
FANCM	2.74941	0.587028	12.8772
NF1
PALB2	8.74366	1.87215	40.8361
RAD51C
RAD51D
RECQL	2.10104	0.177995	24.8006
TP53

## Sheet: S Figure 2C
Gene	or	lci	uci
ATM	0.80075	0.172155	3.72454
BARD1
BRCA1
BRCA2
CDH1
CHEK2
FANCM	3.21046	0.52592	19.5982
NF1
PALB2	6.12513	0.73935	50.7435
RAD51C
RAD51D
RECQL	3.85889	0.333698	44.6243
TP53

## Sheet: S Figure 2D
Gene	or	lci	uci
ATM	1.48418	0.763146	2.88648
BARD1	1.06107	0.149356	7.53822
BRCA1	24.6741	5.98352	101.748
BRCA2	7.16685	3.54975	14.4697
CDH1	1.02386	0.143563	7.30193
CHEK2	4.78495	1.03288	22.1669
FANCM	2.28281	0.92934	5.60743
NF1	1.76322	0.421095	7.38303
PALB2	5.34037	2.36824	12.0425
RAD51C	2.6714	0.518313	13.7684
RAD51D	1.58909	0.265362	9.51612
RECQL	1.36351	0.676895	2.74659
TP53	6.36446	0.766333	52.8574

## Sheet: S Figure 2E
Gene	or	lci	uci
ATM	1.18887	0.453772	3.11481
BARD1	2.47332	0.340178	17.9827
BRCA1	5.19944	0.855439	31.6027
BRCA2	3.78361	1.62651	8.8015
CDH1	2.22297	0.305572	16.1716
CHEK2	10.7257	2.08128	55.2743
FANCM	1.60289	0.531956	4.82984
NF1	1.77292	0.294578	10.6703
PALB2	4.2813	1.6876	10.8613
RAD51C	1.91704	0.261719	14.042
RAD51D	2.4749	0.341341	17.9443
RECQL	1.40356	0.598049	3.29403
TP53	4.13955	0.369006	46.438

## Sheet: S Figure 2F
Gene	or	lci	uci
ATM	1.1805	0.26673	5.22465
BARD1
BRCA1	39.5992	8.43801	185.837
BRCA2	11.9698	5.09158	28.1397
CDH1
CHEK2
FANCM	7.5885	2.71702	21.1943
NF1	2.62421	0.271119	25.4002
PALB2	5.56112	1.72818	17.8951
RAD51C
RAD51D	3.61763	0.326277	40.1109
RECQL	2.15019	0.699341	6.61098
TP53	10.2159	0.627425	166.339
